# Supplementary material for: Cassava brown streak virus evolves with a nucleotide-substitution rate that is typical for the family Potyviridae
Source: Virus Res. 2024 May 22;346:199397. doi: 10.1016/j.virusres.2024.199397 (PMC11145536; doi:10.1016/j.virusres.2024.199397)
Supplement: Supplementary file 1 [file mmc1.zip › mmc1.fasta]

>FN434437:TZ:2008
AGTCAATCAGAAAAGTCTACAGGTGAGAATGAGGAGAAACAGAAAAAGATAAGATTCAGGTTGAGAGCTGGTGGTGAGAGTGAAAAGAGAGATGATATAGATAAGATTCCAACCAACGCTTTAGAATTCCGGAAGAGCTTCAAACCACCAAAAGTGTCACAAGCGGCATATGTGTGGATACCGCGTTCGCAAAGAGATAATTTGACACCTGATGTCATACAGAACTTTCTAGCGTACGTGCCTCCATCACATGCTATAGACAACCAACTGGCTTCTGGAGTTGAGGTTGAGAATTGGGCTATCGAGGTCTCGAAAGCTTATGGAGTTACCATTCAAGAATTTTATAGAACGATCCTACCTGCTTGGATTGTTAATTGTATTGTGAATGGGACTAGTGATGAGAGGAAGAATGAAAAATCGTGGAGAGCTGTTGAATTGAATGCACAGGGTGAGGATATTGATGACTCAGAATACCCTATGGAGCCAATGTACAAATTTGCTCTCCCGACAATGAGGAAAATAATGAGAAATTTTTCCAGCCAAGCAATACTGATGTATCAGAATAGTGTGACTGCTGGAAAAGCTTTTGTGATAAAAGCAGCCCGAAATGCTGGGTATACAAGCATTGAAAATAAGTGGTTAGGTATTGACTTCCTAGCCGAAGCACAACTGTCACAAAGCCAACTTGATATTAAACATCAAATACTGGCTGCTAATGTTGGTAGGAATAAAACTAAGTTGTTTGCTTTAGCTGCT
>GU563327:TZ:2008
AGTCAACCAGAGAAGTCTGTAGGTGAGGATGAGGAGAAACATAAAAAGACAAGGTTCAGAATAAGAGCTGGTGGTGGAGATGGAAAGAGAGATGATATAGATAAGATTCCAACCAATGCTCTAGAATTTCGGAAGAGTTTCAAACCACCAAAAGTGTCACAAGCGGCATATGTGTGGATACCGCGTTCGCAAAGAGACAATTTGACACCTGATGTCATACAGAACTTTCTGGCGTACGTGCCTCCATCACATGCTATAGACAATCAGTTGGCTTCCGGAGTTGAAGTTGAGAATTGGGCCATCGAAGTCTCAAAAGCTTATGGAGTCACCATTCAAGAGTTTTATAGAACGATCCTACCTGCTTGGATTGTTAATTGTATTGTGAATGGGACTAGCGATGAGAGGAAGAATGAGAAATCGTGGAGAGCTGTTGAGCTAAATGCACAGGGTGAGGATATTGATGATTCAGAATACCCTATGGAACCAATGTATAAATTTGCTCTCCCGACAATGAGGAAAATAATGAGAAATTTTTCCAGCCAAGCAATTTTGATGTATCAGAATAGTGTGACTGCTGGAAAAGCTTTTGTAATAAAAGCGGCTCGAAATGCCGGGTATACAAGCATTGAAAATAAGTGGTTGGGTATTGACTTCCTAGCCGAAGCACAATTGTCACAAAGCCAACTGGATATCAAACATCAAATATTGGCTGCTAATGTTGGTAGAAGTAAAACTAAGTTGTTTGCTTTAGCTGCT
>AF311052:MZ:1999
AGTCAATCAGAGAAGTTTAAAAGTGAGGATGAGGAGAAACAGAAAAAGACAAGATTCAAAATAAAAGCTGGTGGTGGAAGTGAAAAGAGAGATGATATAGATAAGATTCCAACCAATGATCTAGAATTTCGAAAGAGCTTTAAGCCACCAAAGGTGTCACAAGCAGCATATGTGTGGATACCGCGTTCGCAAAGAGATAATTTGACACCTGATGTCATCCAGAATTTTCTAGCGTACGTGCCTCCATCACATGCTATAGATAATCAATTGGCTTCTGGAGTTGAAGTTGAAAATTGGGCTATCGAAGTTTCAAAAGCTTATGGAGTCACTATTCAAGAGTTTTATAGAACGATCCTACCTGCTTGGATTGTCAATTGTATTGTGAATGGGACTAGTGATGAGAGGAAGAATGAGAAATCGTGGAGAGCTGTTGAGCTAAATGCACAGGGTGAGGACATTGATGATTCAGAATACCCTATGGAACCAATGTACAAATTTGCTCTTCCGACGATGAGGAAAATAATGAGAAATTTTTCCAGCCAAGCAATATTGATGTATCAGAATAGTGTGACTGCTGGAAAAGCTTTTGTGATAAAAGCAGCCCGAAATGCCGGGTACACAAGCATTGAAAATAAGTGGCTAGGTATTGACTTCCTAGCCGAAGCACAATTGTCACAAAGCCAACTTGATATTAAACATCAAATATTGGCTGCTAATGTTGGTAGAAATAAAACTAAGTTGTTTGCTTTAGCTGCT
>HG965221:TZ:2007
AATCAATCAGAGAAGTCTGTGGGTGAAAGTGAGGAAAAACATAAAAAGACAAAATTCAAAATAAGAGCTGGTGGTGGAAATGAGAAGAGAGATGATATAGAAACAATTCCAACCAACGCTCTAGAATTCCGGAAGAGCTTCAAACCACCAAAAGTGTCACAAGCAGCATATGTATGGATACCACGTTCGCAAAGAGATAATTTGACACCTGATGTCATACAGAATTTTCTAGCGTACGTGCCTCCATCACATGCTATAGACAATCAATTGGCTTCTGGAGTTGAAGTTGAGAATTGGGCCATTGAGGTTTCAAAAGCTTATGGAGTCACCATTCAAGAGTTTTATAGAACGATCCTACCAGCTTGGATTGTTAATTGTATTGTGAATGGGACTAGTGATGAAAGGAAGAATGAGAAATCGTGGAGAGCTGTTGAGCTAAATGCGCAGGGTGAGGATATTGATGATTCAGAATACCCTATGGAACCAATGTACAAATTTGCTCTCCCGACAATGAGAAAAATAATGAGAAATTTTTCCAGCCAAGCAATCCTAATGTATCAGAATAGTGTGTCTGCTGGAAAAGCTTTTGTAATAAAAGCAGCCCGAAATGCCGGGTATACAAGCATTGAAAATAAGTGGTTGGGTATTGACTTCCTAGCCGAAGCACAATTGTCACAAAGCCAACTTGATATCAAACATCAAATATTGGCTGCTAATGTTGGTAGAAGTAAAACTAAGTTGTTTGCTTTAGCTGCT
>GQ329864:TZ:2008
AGTCAATCAGAAAAGTCTAAAAGTGAGGATGAGGAGAAACAGAAAAAGACAAGATTCAGAATAAGAGCTGGTGGTGGAAGTGAAAAGAGAGATGATATAGATAAGATTCCAACCAATGCTTTAGAATTTCGAAAGAGCTTCAAGCCACCAAAGGTGTCACAAGCAGCATATGTGTGGATACCGCGTTCGCAAAGAGATAATTTGACACCTGATGTCATCCAGAACTTTCTAGCGTACGTGCCTCCATCACATGCTATAGACAATCAATTGGCTTCTGGAGTTGAAGTTGAAAATTGGGCTATTGAAGTCTCAAAAGCTTATGGAGTCACCATTCAAGAGTTTTATAGAACGATCCTACCTGCTTGGATTGTCAATTGTATTGTGAATGGGACTAGTGATGAGAGGAAGAATGAGAAATCGTGGAGAGCTGTTGAGCTAAATGCGCAGGGTGAGGATATTGATGATTCAGAATACCCTATGGAACCAATGTATAAATTTGCTCTCCCAACAATGAGGAAAATAATGAGAAATTTTTCCAGCCAAGCAATATTGATGTATCAGAATAGTGTGACTGCTGGAAAAGCTTTTGTGATAAAAGCAGCCCGAAATGCTGGGTACACAAGCATTGAAAATAAGTGGTTAGGTATTGACTTCCTAGCCGAAGCACAATTGTCACAAAGCCAACTTGATATTAAACATCAAATACTGGCTGCTAATGTTGGTAGAAATAAAACCAAGTTGTTTGCTTTAGCTGCT
>KR108837:TZ:2013
AGTCAATCAGAAAAGTCTAAAAGTGAGGATGAGGAGAAACAGAAAAAGACAAGATTCAGAATAAGAGCTGGTGGTGGAAGTGAAAAGAGAGATGATATAGATAAGATTCCAACCAATGCTTTAGAATTTCGAAAGAGCTTCAAGCCACCAAAGGTGTCACAAGCAGCATATGTGTGGATACCGCGTTCGCAAAGAGATAATTTGACACCTGATGTCATCCAGAACTTTCTAGCGTACGTGCCTCCATCACATGCTATAGACAATCAATTGGCTTCTGGAGTTGAAGTTGAAAATTGGGCTATTGAAGTCTCAAAAGCCTATGGAGTCACCATTCAAGAGTTTTATAGAACGATCCTACCTGCTTGGATTGTCAATTGTATTGTGAATGGGACTAGTGATGAGAGGAAGAATGAGAAATCGTGGAGAGCTGTTGAGCTAAATGCGCAGGGTGAGGATATTGATGATTCAGAATACCCTATGGAACCAATGTATAAATTCGCTCTCCCAACAATGAGGAAAATAATGAGAAATTTTTCCAGCCAAGCAATATTGATGTATCAGAATAGTGTGACTGCTGGAAAAGCTTTTGTGATAAAAGCAGCCCGAAATGCTGGGTACACAAGCATTGAAAATAAGTGGTTAGGTATTGACTTCCTAGCCGAAGCACAATTGTCACAAAGCCAACTTGATATTAAACATCAAATACTGGCTGCTAATGTTGGTAGAAATAAAACTAAGTTGTTTGCTTTAGCTGCT
>KR108832:TZ:2013
RKTCAATCARARAARTCTATRGGTGGARRTGAGGAWAAACARAAGANNNCAAARTTYAGAWTAAGAGCYGGTGGTGGAAAYGAGAARAGAGATGATATAGATAARATTCCAACCAACRCTCTAGARTTTCGGAAGAGCTTCAAACCRCCAAAAGTGTCACAAGCGGCATATGTGTGGATACCACGTTCGCAAAGAGATAATTTGACACCTGATGTCATACAGAACTTTTTAGCGTACGTACCTCCATCGCATGCTATAGATAACCAATTGGCTTCCGGAGCTGAAGTTGAGAATTGGGCTATTGAAGTCTCAAAAGCCTATGGAGTCACCATTCAAGAATTTTATAGAACGATCCTACCTGCTTGGATTGTCAATTGTATTGTGAATGGGACCAGTGATGAGAGAAAGAATGAAAAATCGTGGAGAGCTGTTGAGCTAAATGCACAGGGTGAGGATATTGATGACTCAGAATACCCTATGGAGCCAATGTATAGATTTGCTCTCCCAACAATGAGRAAAATAATGAGAAATTTTTCYAGCCAAGCAATWYTRATGTAYCAGAATAGTGTRASTGCTGGAAARGCTTTTGTRRTRAAAGCAGCCCGAAATGCTGGGTACACAAGCATTGARAAYAARTGGYTRGGTATTGACTTCCTAGCCGARGCACAATTGTCACAAAGCCAGCTTGATATTAAACATCAAATATTAGCTGCTAATGTTGGTAGACATAAAACTAAGCTATTTGCTTTAGCTGCT
>KR108833:TZ:2013
AATCAATTAGAGAAATCTATAGGTGAGGAGGAGGAGAAACATAAAAAGACAAAGTTTAGAATAAGAGCTGGTGGTGGAAATGAAAAGAGAGATGACATAGATAAGATTCCAACCAACGCTCTAGAATTCCGGAAGAGCTTCAAACCACCAAAAGTGTCACAAGCGGCATATGTGTGGATACCGCGTTCGCAAAGAGATAATTTGACGCCTGATGTCATACAGAATTTTCTAGCGTACGTGCCTCCATCACATGCTATAGACAATCAACTGGCTTCCGGAGTTGAAGTTGAGAATTGGGCTATTGAAGTTTCAAAAGCTTATGGAGTCACCATTCAAGAGTTTTATAGGACGATCCTACCTGCTTGGATTGTCAATTGTATTGTGAATGGGACTAGCGATGAAAGGAAGAATGAGAGATCATGGAGAGCTGTTGAGTTAAATGCACAGGGCGAGGATATTGATGATTCAGAATACCCTATGGAACCAATGTATAAATTTGCTCTCCCGACAATGAGGAAAATAATGAGAAATTTTTCCAGCCAAGCAATTYTAATGTATCAGAATAGTGTGACTGCTGGAAAAGCTTTTGTAATAAAAGCAGCYCGRAATGCYGGGTATACAAGYATWGAAAAYAAGTGGTTGGGTATTGACTTCCTRGCCGAAGCACAATTGTCACAAAGCCAACTKGATATCAAACATCARATATTGGCTGCYAATGTTGGTAGAAGTAAAACTAGGTTATTTGCTTTAGCTGCT
>KR108831:TZ:2013
GGTCAATCAGAAAAATCTATAGGTGGGGATGAGGAGAAACAGAAGAAAACAAGATTCAGATTGAGAGCCGGTGGTGGAAACGAAAAGAGAGATGATATAGATAAAATTCCAACCAACGCTCTAGAATTTCGGAAGAGCTTCAAACCGCCGAAAGTGTCACAAGCGGCATATGTGTGGATACCGCGTTCGCAAAGAGATAATTTGACACCTGATGTCATACAGAACTTTTTAGCGTACGTACCTCCATCACATGCTATAGATAACCAATTAGCTTCCGGAGCTGAAGTTGAGAATTGGGCTATTGAAGTCTCAAAAGCCTATGGAGTCACCATTCAAGAGTTTTATAGAACGATCCTACCTGCTTGGATTGTCAATTGTATTGTGAATGGGACCAGTGATGAGAGAAAGAATGAAAAATCGTGGAGAGCTGTTGAGCTAAATGCACAGGGTGAGGATATTGATGATTCGGAATACCCTATGGAGCCAATGTATAGATTTGCTCTCCCAACAATGAGGAAAATAATGAGAAATTTTTCTAGCCAAGCAATATTGATGTATCAGAATAGTGTGAGTGCTGGAAAAGCTTTTGTAATAAAAGCAGCCCGAAATGCTGGGTATACAAGTATTGAGAATAAGTGGTTAGGTATTGACTTCCTAGCCGAAGCGCAATTGTCACAAAGCCAACTTGATATTAAACATCAAATATTGGCTGCTAATGTTGGTAGAAGTAAAACTAAGTTGTTTGCTTTAGCTGCT
>KR108829:TZ:2013
AGTCAATCAGAAAAGTCTAAAAGCGAGGATGAGGAGAAACAGAAAAAGACAAGATTCAGAATAAGAGCTGGTGGTGGAAGTGAAAAGAGAGATGATATAGACAAGATTCCAACCAATGCTCTAGAATTTCGAAAGAGCTTCAAGCCACCAAAGGTGTCACAAGCAGCATATGTGTGGATACCACGTTCGCAGAGAGATAATTTGACACCTGATGTCATCCAGAACTTTCTAGCGTACGTGCCTCCATCACATGCTATAGATAATCAATTGGCTTCTGGAGTTGAAGTCGAAAATTGGGCTATCGAAGTCTCAAAAGCTTATGGAGTCACCATTCAAGAGTTTTATAGAACGATCCTACCTGCCTGGATTGTCAATTGTATTGTGAATGGGACTAGTGATGAGAGGAAGAATGAGAAATCGTGGAGAGCCGTTGAGCTAAATGCACAGGGTGAGGATATTGATGATTCAGAATACCCTATGGAACCAATGTATAAATTTGCTCTCCCAACAATGAGGAAAATAATGAGAAATTTTTCTAGCCAAGCAATATTGATGTACCAGAATAGTGTGACTGCTGGAAAAGCTTTTGTGATAAAAGCAGCACGAAATGCCGGGTATACAAGCATTGAAAATAAGTGGCTAGGTATTGACTTCCTAGCCGAAGCACAATTGTCGCAAAGTCAACTTGATATTAAACATCAAATATTGGCTGCTAATGTTGGTAGAAATAAAACTAAGTTGTTTGCTTTAGCTGCT
>KR108828:TZ:2013
AGTCAATCAGAAAAGTCTAAGAGTGAGGATGAGGAGAAACAGAAAAAGACAAGATTCAGAATAAGAGCTGATGGTGGAAGTGAAAAGAGAGATGATATAGACAAGATTCCAACTAACGCTCTAGAGTTTCGAAAGAGCTTCAAGCCACCAAAGGTGTCACAAGCAGCATATGTGTGGATACCGCGTTCGCAAAGAGATAATTTGACGCCTGATGTCATTCAGAACTTTCTAGCGTACGTGCCTCCGTCACACGCTATAGACAATCAATTGGCTTCCGGAGTTGAAGTTGAAAATTGGGCTATTGAAGTCTCAAAAGCCTATGGAGTCACCATTCAAGAGTTTTATAGAACGATCCTACCTGCTTGGATCGTCAATTGTATTGTGAATGGGACTAGTGATGAGAGGAAGAATGAGAAATCGTGGAGAGCTGTTGAGCTAAATGCACAGGGTGAGGATATTGATGATTCAGAATACCCTATGGAACCAATGTATAAATTTGCTCTCCCAACAATGAGAAAAATAATGAGAAATTTTTCCAGCCAAGCAATATTGATGTATCAGAATAGTGTGACTGCTGGAAAAGCTTTTGTGGTAAAAGCAGCCCGAAATGCCGGATATACAAGCATTGAAAATAAATGGTTAGGTATTGACTTCCTGGCCGAAGCACAATTGTCACAAAGCCAACTTGATATTAAACATCAAATATTGGCTGCTAACGTTGGCAGAAATAAAACTAAGTTGTTTGCTTTAGCTGCT
>KR911745:KE:2013
AGCCAATCAGAAAAGTCTAAAAGTGAGGATGAGGAGAAGCAGAAAAAGACAAGATTCAGAATAAGAGCTGGTGGTGGAAGTGAAAAGAGAGATGATATAGATAAGATTCCAACCAATGCTTTAGAATTTCGAAAGAGCTTCAAGCCACCAAAGGTGTCACAAGCAGCATATGTGTGGATACCGCGTTCGCAAAGAGATAATTTGACACCTGATGTCATCCAGAACTTTCTAGCGTACGTGCCTCCATCACATGCTATAGACAATCAATTGGCTTCTGGGGTTGAAGTTGAAAATTGGGCTATTGAAGTCTCAAAAGCTTATGGAGTCACCATTCAAGAGTTTTATAGAACGATCCTACCTGCTTGGATTGTCAATTGTATTGTGAATGGGACTAGTGACGAGAGGAAGAATGAGAAATCGTGGAGAGCTGTTGAGCTAAATGCGCAGGGTGAGGATATTGATGATTCAGAATACCCTATGGAACCAATGTATAAATTTGCTCTCCCAACAATGAGGAAAATAATGAGAAATTTTTCCAGCCAAGCAATATTGATGTATCAGAATAGTGTGACTGCTGGAAAAGCTTTTGTGATAAAAGCAGCCCGAAATGCTGGGTACACAAGCATTGAAAATAAGTGGTTAGGTATTGACTTCCTAGCCGAAGCACAATTGTCACAAAGCCAACTTGATATTAAACATCAAATACTGGCTGCTAATGTTGGTAGAAATAAAACTAAGTTGTTTGCTTTAGCTGCT
>KR911744:KE:2013
AGTCAATCAGAAAAGTCCAAAAGTGAGGATGAAGAGAAACAGAAAAAGACAAGATTCAGAATGAGAGCTGGTGGTGGAAGTGAAAAGAGAGATGATATAGATAAGATTCCAACCAATGCTTTAGAATTTCGAAAGAGCTTCAAGCCACCAAAGGTGTCACAAGCAGCATATGTGTGGATACCGCGTTCGCAAAGAGATAATTTGACACCTGATGTCATCCAGAACTTTCTAGCATACGTGCCTCCATCACATGCTATAGACAATCAATTGGCTTCTGGAGTTGAAGTTGAAAATTGGGCTATTGAAGTCTCAAAAGCTTATGGAGTCACCATTCAAGAGTTTTATAGAACGATCCTACCTGCTTGGATTGTCAATTGTATTGTGAATGGGACTAGTGATGAGAGGAAGAATGAGAAATCGTGGAGAGCTGTTGAGCTAAATGCGCAGGGTGAGGATATTGATGATTCAGAATACCCTATGGAACCAATGTATAAATTTGCTCTCCCAACAATGAGGAAAATAATGAGAAATTTTTCCAGCCAAGCAATATTGATGTATCAGAATAGTGTGACTGCTGGAAAAGCTTTTGTGATAAAAGCAGCCCGAAATGCTGGGTACACAAGCATTGAAAATAAGTGGTTAGGTATTGACTTCCTAGCCGAAGCACAATTGTCACAAAGCCAACTTGATATTAAACATCAAATACTGGCTGCTAATGTTGGTAGGAATAAAACTAAGTTGTTTGCTTTAGCTGCT
>KR911743:KE:2013
AGTCAATCAGAAAAGTCTAAAAGTGAGGATGAGGAGAAACAGAAAAAGACAAGATTCAGAATAAGAGCTGGTGGTGGAAGTGAAAAGAGAGATGATATAGATAAGATTCCAACCAATGCTTTAGAATTTCGAAAGAGCTTCAAGCCACCAAAGGTGTCACAAGCAGCATATGTGTGGATACCGCGTTCGCAAAGAGATAATTTGACACCTGATGTCATCCAGAACTTTCTAGCGTACGTGCCTCCATCACATGCTATAGACAATCAATTGGCTTCTGGGGTTGAAGTTGAAAATTGGGCTATTGAAGTTTCAAAAGCTTATGGAGTCACCATTCAAGAGTTTTATAGAACGATCCTACCCGCTTGGATTGTCAATTGTATTGTGAATGGGACTAGTGATGAGAGGAAGAATGAGAAATCGTGGAGAGCTGTTGAGTTAAATGCGCAGGGTGAGGATATTGATGATTCAGAATACCCTATGGAACCAATGTATAAATTTGCTCTCCCAACAATGAGGAAAATAATGAGAAATTTTTCCAGCCAAGCAATATTGATGTATCAGAATAGTGTGACTGCTGGAAAAGCTTTTGTGATAAAAGCAGCCCGAAATGCTGGGTACACAAGCATTGAAAATAAGTGGTTAGGTATTGACTTCCTAGCCGAAGCACAATTGTCACAAAGCCAACTTGATATTAAACATCAAATACTGGCTGCTAATGTTGGTAGAAATAAAACTAAGTTGTTTGCTTTAGCTGCT
>KR911742:KE:2013
AGTCAATCAGAAAAGTCTAAAAGTGAGGAGGAGGAGAAGCAGAAAAAGACAAGATTCAGAATAAGAGCTGGTGGTGGAAGTGAAAAGAGAGATGATATAGATAAGATTCCAACCAATGCTTTAGAATTTCGAAAGAGCTTCAAGCCACCAAAGGTGTCAAAAGCAGCATATGTGTGGATACCGCGTTCGCAAAGAGATAATTTGACGCCTGATGTCATACAGAACTTTTTAGCGTACGTGCCGCCATCACATGCTATAGACAATCAATTGGCTTCCGGAGTTGAAGTTGAAAATTGGGCTATTGAAGTTTCAAAAGCTTATGGAGTCACCATTCAAGAGTTTTATAGAACGATCCTACCTGCTTGGATTGTCAATTGTATTGTGAATGGGACTAGTGATGAAAGGAAGAATGAGAAATCGTGGAGAGCTGTTGAGTTAAATGCGCAGGGTGAGGATATTGATGATTCAGAATACCCTATGGAACCAATGTATAAATTTGCTCTCCCAACAATGAGGAAAATAATGAGAAATTTTTCCAGCCAAGCAATATTAATGTATCAGAATAGTGTGACTGCTGGAAAAGCTTTTGTGGTAAAAGCAGCCCGAAATGCTGGGTACACAAGCATTGAAAATAAGTGGTTAGGTATTGACTTCCTAGCCGAAGCACAATTGTCACAAAGCCAACTTGATATTAAACATCAAATACTGGCTGCTAATGTTGGTAGAAATAAAACTAAGCTGTTTGCTTTAGCTGCT
>KR911741:KE:2013
AGCCAATCAGAAAAGTCTAAAAGTGAGGATGAGGAGAAGCAGAAAAAGACAAGATTCAGAATAAGAGCTGGTGGTGGAAGTGAAAAGAGAGATGATATAGATAAGATTCCAACCAATGCTTTAGAATTTCGAAAGAGCTTCAAGCCACCAAAGGTGTCACAAGCAGCATATGTGTGGATACCGCGTTCGCAAAGAGATAATTTGACACCTGATGTCATCCAGAACTTTCTAGCGTACGTGCCTCCATCACATGCTATAGACAATCAATTGGCTTCTGGGGTTGAAGTTGAAAATTGGGCTATTGAAGTCTCAAAAGCTTATGGAATCACCATTCAAGAGTTTTATAGAACGATCCTACCTGCTTGGATTGTCAATTGTATTGTGAATGGGACTAGTGACGAGAGGAAGAATGAGAAATCGTGGAGAGCTGTTGAGCTAAATGCGCAGGGTGAGGATATTGATGATTCAGAATACCCTATGGAACCAATGTATAAATTTGCTCTCCCAACAATGAGGAAAATAATGAGAAATTTTTCCAGCCAAGCAATATTGATGTATCAGAATAGTGTGACTGCTGGAAAAGCTTTTGTGATAAAAGCAGCCCGAAATGCTGGGTACACAAGCATTGAAAATAAGTGGTTAGGTATTGACTTCCTAGCCGAAGCACAATTGTCACAAAGCCAACTTGATATTAAACATCAAATACTGGCTGCTAATGTTGGTAGAAATAAAACTAAGCTGTTTGCTTTAGCTGCT
>KR911740:KE:2013
AGTCAATCAGAAAAGTCTAAAAGTGAGAATGAGGAGAAACAGAAAAAGACAAGATTCAGAATAAGAGCTGGTGGTGGAAGTGAAAAGAGAGATGATATAGATAAGATTCCAACCAATGCTTTAGAATTTCGAAAGAACTTCAAGCCACCAAAGGTGTCACAAGCAGCATATGTGTGGATACCGCGTTCGCAAAGAGATAACTTGACACCTGATGTCATTCAGAACTTTCTAGCGTACGTGCCTCCATCACATGCTATAGACAATCAATTGGCTTCTGGGGTTGAAGTTGAAAATTGGGCTATTGAAGTCTCAAAAGCTTATGGAATCACCATTCAAGAGTTTTATAGAACGATCCTACCTGCTTGGATTGTTAATTGTATTGTGAATGGGACTAGTGATGAGAGGAAGAATGAGAAATCGTGGAGAGCTGTTGAGCTAAATGCGCAGGGTGAGGATATTGATGATTCAGAATACCCTATGGAACCAATGTATAAATTTGCTCTCCCAACAATGAGGAAAATAATGAGAAATTTTTCCAGCCAAGCAATATTGATGTATCAGAATAGTGTGACTGCTGGAAAAGCTTTTGTGATAAAAGCAGCCCGAAATGCTGGGTACACAAGCATTGAAAATAAGTGGTTAGGTATTGACTTCCTAGCCGAAGCACAATTGTCACAAAGCCAACTTGATATTAAACATCAAATACTGGCTGCTAATGTTGGTAGAAATAAAACTAAGTTGTTTGCTTTAGCTGCT
>KR911739:KE:2013
AGTCAATCAGAAAAGTCTAAAAGTGAGGATGAGGAGAAACAGAAAAAGACAAGATTCAGAATAAGAGCTGGTGGTGGAAGTGAAAAGAGAGATGATATAGATAAGATTCCAACCAATGCTTTAGAATTTCGAAAGAGCTTCAAGCCACCAAAGGTGTCACAAGCAGCATATGTGTGGATACCGCGTTCGCAAAGAGATAATTTGACACCTGATGTCATCCAGAACTTTCTAGCGTACGTGCCTCCATCACATGCTATAGACAATCAATTGGCTTCTGGGGTTGAAGTTGAAAATTGGGCTATTGAAGTTTCAAAAGCTTATGGAGTCACCATTCAAGAGTTTTATAGAACGATCCTACCCGCTTGGATTGTCAATTGTATTGTGAATGGGACTAGTGATGAGAGGAAGAATGAGAAATCGTGGAGAGCTGTTGAGTTAAATGCGCAGGGTGAGGATATTGATGATTCAGAATACCCTATGGAACCAATGTATAAATTTGCTCTCCCAACAATGAGGAAAATAATGAGAAATTTTTCCAGCCAAGCAATATTGATGTATCAGAATAGTGTGACTGCTGGAAAAGCTTTTGTGATAAAAGCAGCCCGAAATGCTGGGTACACAAGCATTGAAAATAAGTGGTTAGGTATTGACTTCCTAGCCGAAGCACAATTGTCACAAAGCCAACTTGATATTAAACATCAAATACTGGCTGCTAATGTTGGTAGAAATAAAACTAAGTTGTTTGCTTTAGCTGCT
>KR911738:KE:2013
AGTCAATCAGAAAAGTCTAAAAGTGAGGATGAGGAGAAACAGAAAAAGACAAGATTCAGAATAAAAGCTGGTGGTGGAAGTGAAAAGAGAGATGATATAGATAAGATTCCAACCAATGCTTTAGAATTTCGAAAGAACTTCAAGCCACCAAAGGTGTCACAAGCAGCATACGTGTGGATACCGCGTTCGCAAAGAGATAACTTGACACCTGATGTCATCCAGAACTTTCTAGCGTACGTACCTCCATCACATGCTATAGACAATCAATTGGCTTCTGGAGTTGAAGTTGAAAATTGGGCTATTGAAGTCTCAAAAGCTTATGGAGTCACCATTCAAGAGTTTTATAGAACGATCCTACCTGCTTGGATTGTCAATTGTATTGTGAATGGGACTAGTGATGAGAGGAAGAATGAAAAATCGTGGAGAGCTGTTGAGCTAAATGCGCAGGGTGAGGATATTGATGATTCAGAATACCCTATGGAACCAATGTATAAATTTGCTCTCCCAACAATGAGGAAAATAATGAGAAATTTTTCCAGCCAAGCAATATTGATGTATCAGAATAGTGTGACTGCTGGAAAAGCTTTTGTGATAAAAGCAGCCCGAAATGCTGGGTACACAAGCATTGAAAATAAGTGGTTAGGTATTGACTTCCTAGCCGAAGCACAATTGTCACAAAGCCAACTTGATATTAAACATCAAATACTGGCTGCTAATGTTGGTAGAAATAAAACCAAGTTGTTTGCTTTAGCTGCT
>JN091565:TZ:2003
ACTCAACCAGAGAAGTTTATGGGTGAGAGTGAAGAAAAACATAAAAAGACAAAGTTCAGAATAAGAGCTGGTGGTGGAAATGATAAGAGAGATGATATCGATAAGATTCCAACCAATGCTCTGGAATTTCGGAAGAGCTTCAAACCGCCAAAAGTGTCACAAGCAGCATATGTGTGGATACCACGTTCGCAAAGAGATAATTTGACACCTGATGTCATACAGAATTTTCTAGCGTACGTGCCTCCATCGCATGCTATAGACAATCAATTGGCTTCTGGAGTCGAAGTTGAGAATTGGGCCATCGAGGTTTCAAAAGCTTATGGAGTCACCATTCAAGAGTTTTATAGAACGATCCTACCTGCTTGGATTGTTAATTGTATTGTGAATGGGACTAGCGATGAAAGGAAGAATGAGAAATCGTGGAGAGCTGTTGAGCTAAATGCGCAGGGTGAGGATGTTGATGATTCAGAATATCCTATGGAACCAATGTACAAATTTGCTCTCCCGACAATGAGGAAAATAATGAGAAATTTTTCCAGCCAAGCAATTCTAATGTATCAGAATAGTGTGTCTGCTGGAAAAGCTTTTGTAGTAAAAGCAGCCCGAAATGCCGGGTATACAAGCATTGAGAATAAGTGGTTGGGTATTGACTTCCTAGCCGAAGCACAATTGTCACAAAGCCAACTTGATATCAAACATCAAATATTGGCTGCTAATGTTAGTAGAAGTAAAACTAAGTTGTTCGCTTTAGCTGCT
>FJ821794:TZ:2007
AATCAATCAGAGAAGTCTGTGGGTGAAAGTGAGGAAAAACATAAAAAGACAAAATTCAAAATAAGAGCTGGTGGTGGAAATGAGAAGAGAGATGATATAGATAAAATTCCAACCAACGCTCTAGAATTCCGGAAGAGCTTCAAACCACCAAAAGTGTCACAAGCAGCATATGTGTGGATACCACGTTCGCAAAGAGACAATTTGACACCTGATGTCATACAGAATTTTCTAGCGTACGTGCCTCCATCACATGCTATAGACAATCAATTGGCTTCTGGAGTTGAAGTTGAGAATTGGGCCATTGAGGTTTCAAAAGCTTATGGAGTCACCATTCAAGAGTTTTATAGAACGATCCTACCAGCTTGGATTGTTAATTGTATTGTGAATGGGACTAGTGATGAAAGAAAGAATGAGAAATCGTGGAGAGCTGTTGAGCTAAATGCGCAGGGTGAGGATATTGATGATTCAGAATACCCTATGGAACCAATGTACAAATTTGCTCTCCCGACAATGAGGAAAATAATGAGAAATTTTTCCAGCCAAGCAATCCTAATGTATCAGAATAGTGCGTCTGCTGGAAAAGCTTTTGTAATAAAAGCAGCCCGAAATGCCGGGTATACAAGCATTGAAAATAAGTGGTTGGGTATTGACTTCCTAGCCGAAGCACAATTGTCACAAAGCCAACTTGATATCAAACATCAAATATTGGCTGCTAATGTTGGTAGAAGTAAAACTAAGTTGTTTGCTTTAGCTGCT
>AF311053:MZ:1999
ATTCAATCAGAGAAGTCTATTGGTGAGAGTGAGGAAAAACATAAGAAAACAAAGTTCAGAATAAGAGCTGGTGGTGGAAATGAGAAGAGAGATGATATAGATAAGATTCCAACCAACGCTCTAGAATTTCGGAAGAGCTTCAAACCACCAAAAGTTTCACAAGCAGCATATGTGTGGATACCGCGTTCGCAAAGAGATAACTTGACACCTGATGTCATACAGAATTTTCTAGCGTACGTGCCTCCATCACATGCCATAGACAATCAATTGGCTTCTGGAGTTGAAGTTGAGAATTGGGCCATTGAGGTTTCAAAAGCTTATGGAGTCACCATTCAAGAGTTTTATAGAACGATCCTACCTGCTTGGATTGTTAATTGTATTGTGAATGGGACTAGCGATGAAAGGAAGAATGAGAAATCGTGGAGAGCTGTTGAGCTAAATGCGCAGGGTGAGGATATTGATGATTCGGAATACCCTATGGAACCAATGTACAAATTTGCTCTCCCGACAATGAGGAAAATAATGAGAAATTTTTCCAGCCAAGCAATCCTAATGTATCAGAATAGTGTGTCAGCTGGAAAAGCTTTTGTAATAAAAGCAGCCCGAAATGCCGGGTATACAAGCATTGAAAATAAGTGGTTGGGTATTGACTTCCTAGCCGAAGCACAATTGTCACAAAGCCAACTTGATATCAAACATCAAATATTGGCTGCTAATGTTGGTAGAAGTAAAACTAAGTTGTTCGCTTTAGCTGCT
>JX417421:TZ:2011
AATCAATCAGAGAAGTCTGTGGGTGAAGACGAGGAGAAACATGGAAAGACAAGGTTCAGAATAAGAGCTGGTGGTGGAAATGAGAAGAGAGATGATATAGATAAGATTCCAACCAACGCTCTAGAGTTTCGGAAGAGCTTCAAACCACCAAAAGTGTCACAAGCGGCATATGTGTGGATACCGCGTTCGCAAAGAGATAATTTGACACCTGATGTCATACAGAATTTTCTAGCGTACGTGCCTCCATCACATGCTATAGACAATCAATTGGCTTCTGGAGTTGAAGTTGAGAATTGGGCCGTTGAAGTTTCAAAAGCTTATGGAGTCACCATTCAAGAGTTTTATAGAACGATCCTACCTGCTTGGATTGTCAATTGTATTGTGAATGGGACTAGTGATGAAAGGAAGAATGAGAAATCGTGGAGAGCTGTTGAGCTAAATGCACAGGGTGAGGATATTGATGATTCAGAATACCCTATGGAACCAATGTACAAATTTGCTCTCCCGACAATGAGGAAGATAATGAGAAATTTTTCCAGCCAAGCAATCCTAATGTATCAGAATAGTGTGTCTGCTGGAAAAGCTTTTGTAATAAAAGCAGCCCGAAATGCCGGGTATACAAGCATTGAAAATAAGTGGTTGGGTATTGACTTCCTAGCCGAAGCACAATTGTCACAAAGCCAGCTTGATATCAAACATCAAATATTGGCTGCTAATGTTGGTAGAAGTAAAACTAAGTTGTTCGCTTTAGCTGCT
>AY008442:TZ:1996
ATTCAATCAGAGAAGTCTATGGGTGAGAGTGAGGAAAAACATAAAAAGACTAAGTTCAGAATAAGAGCTGGTGGTGGAAATGAGAAGAGAGATGATATAGATAAGATTCCGACCAACGCTCTAGAATTTCGGAAGAGCTTTAAACCACCAAAAGTGTCACAAGCAGCATATGTGTGGATACCACGTTCGCAAAGAGATAATCTGACACCTGATGTCATACAGAATTTTCTAGCGTACGTGCCTCCATCACATGCTATAGACAATCAATTGGCTTCTGGAGTTGAAGTTGAGAATTGGGCCATTGAGGTTTCAAAAGCTTATGGAGTCACCACTCAAGAGTTTTATAGAACGATCCTCCCTGCTTGGATTGTTAATTGTATTGTGAATGGGACTAGTGATGAAAGGAAGAACGAGAAATCGTGGAGAGCTGTTGAGCTAAATGCGCAGGGTGAGGATATTGATGATTCAGAATACCCTATGGAACCAATGTACAAATTTGCTCTCCCGACAATGAGGAAAATTATGAGAAATTTTTCCAGCCAAGCAATTCTGATGTATCAGAATAGTGTGTCTGCTGGAAAAGCTTTTGTGATAAAAGCAGCCCGAAATGCCGGGTATACAAGCATTGAAAATAAGTGGTTGGGTATTGACTTCCTAGCCGAAGCACAATTGTCACAAAGCCAACTTGATATCAAACATCAAATATTGGCTGCTAATGTTGGTAGAAGTAAAACTAAGTTATTCGCTTTAGCTGCT
>AY008441:TZ:1996
AATCAATCAGAGAAATCTATAGGTGAGGAGGAGGAGAAACATAAAAAGACAAGGTTCAGAATAAGAGCTGGTGGTGGAAGTGAAAAGAGAGATGATATAGATAAGATTCCGACTAATGCTTTAGAATTTCGAAAGAGCTTCAAGCCACCAAAAGTGTCACAAGCAGCATATGTGTGGATACCGCGTTCGCAAAGAGATAATTTGACACCTGATGTCATACAGAATTTTCTAGCGTATGTGCCTCCATCACATGCTATAGACAATCAATTGGCTTCCGGAGCTGAAGTTGAGAATTGGGCCATCGAAGTTTCAAAAGCTTATGGAGTCACCATTCAAGAGTTTTATAGGACGATCCTACCTGCTTGGATTGTCAATTGTATTGTGAATGGGACTAGCGATGAGAGGAAGAATGAGAAATCGTGGAGAGCTGTTGAGTTAAATGCACAGGGTGAGGATATTGATGATTCAGAATACCCTATGGAACCAATGTACAAATTTGCTCTCCCGACAATGAGGAAAATAATGAGAAATTTTTCCAGCCAAGCAATTCTAATGTATCAGAATAGTGTGACTGCTGGAAAAGCTTTTGTAATAAAAGCAGCCCGAAATGCTGGGTATACAAGCATTGAAAATAAGTGGTTGGGTATTGACTTCCTAGCCGAGGCACAATTGTCACAAAGCCAACTTGATATCAAACATCAGATTTTGGCCGCTAATGTTGGTAGAAGTAAAACTAAGTTGTTCGCTTTAGCCGCT
>JX417420:TZ:2011
AATCAATCAGAGAATTCAATAGGTGAGGAGGAGGAGAAACAGAAAAAGACAAGGTTCAGAATAAGAGCTGGTGGTGGAAGTGAAAACAGAGATGATATAGATAAGATTCCAACCAACGCTCTAGAGTTTCGAAAGAGCTTCAAACCACCAAAAGTGTCGCAAGCGGCATATTTGTGGATACCGCGTTCGCAGAGAGATAATTTGACACCTGATGTCATACAAAACTTTCTAGCGTACGTGCCTCCATCACATGCTATAGACAATCAATTGGCTTCTGGAGTTGAAGTTGAGAATTGGGCCATCGAAGTTTCAAAGGCTTATGGAGTTACCATTCAAGAGTTTTATAGGACGATCCTACCTGCTTGGATTGTCAATTGTATTGTGAATGGGACTAGTGATGAAAGGAAGAATGAGAAATCGTGGAGAGCTGTTGAGTTAAATGCACAGGGTGAGGATATTGATGATTCAGAATACCCTATGGAACCAATGTACAAATTTGCTCTCCCGACAATGAGGAAAATAATGAGAAATTTTTCCAGCCAAGCAATCCTAATGTATCAGAATAGTGTGACTGCTGGAAAAGCTTTTGTAATAAAAGCAGCCCGAAATGCTGGGTATACAAGCATCGAAAACAAGTGGTTGGGTATTGACTTCCTAGCCGAAGCACAATTGTCACAAAGCCAACTTGATATCAAACATCAAATATTGGCCGCTAATGTTGGTAGAAGTAAAACTAAGTTGTTTGCTTTAGCTGCT
>JX417419:TZ:2011
AATCAATCAGAGAAGTCAATAGGTGAGGAGGAGGAGAAACAGAAAAAGACAAGGTTCAGAATAAGAGCTGGTGGTGGAAGTGAAAAGAGAGATGATATAGATAAGATTCCAACCAACGCTCTAGAGTTTCGAAAGAGCTTCAAACCACCAAAAGTGTCGCAAGCGGCATATTTGTGGATACCGCGTTCGCAAAGAGATAATTTGACACCTGATGTCATACAGAACTTTCTAGCGTACGTGCCTCCATCACATGCTATAGACAATCAATTGGCTTCTGGAGTTGAAGTTGAGAATTGGGCCATCGAAGTTTCAAAGGCTTATGGAGTCACCATTCAAGAGTTTTATAGGACGATCCTACCTGCTTGGATTGTCAATTGTATTGTGAATGGGACTAGTGATGAAAGGAAGAGTGAGAAATCGTGGAGAGCTGTTGAGTTAAATGCACAGGGTGAGGATATTGATGATTCAGAATACCCTATGGAACCAATGTACAAATTTGCTCTTCCGACAATGAGGAAAATAATGAGAAATTTTTCCAGCCAAGCAATTCTAATGTATCAGAATAGTGTGACTGCTGGAAAAGCTTTTGTAATAAAAGCAGCCCGAAATGCCGGGTATACAAGCATCGAAAACAAGTGGTTGGGTATTGACTTCCTAGCCGAAGCACAATTGTCACAAAGCCAACTTGATATCAAACATCAAATATTGGCTGCTAATGTTGGTAGAAGTAAAACTAAGTTGTTTGCTTTAGCTGCT
>JX417418:TZ:2011
AATCAATCAGAGAAGTCAATGGGTGAGGATGAGGAGAAACAGAAAAAGACAAGGTTCAGAATAAGAGCTGGTGGTGGAAGTGAAAACAGAGATGATATAGATAAGATTCCAACCAACGCTCTAGAGTTTCGAAAGAGCTTCAAACCACCAAAAGTGTCGCAAGCGGCATATTTGTGGATACCGCGTTCGCAAAGAGATAATTTGACACCTGATGTCATACAGAACTTTCTAGCGTACGTGCCTCCATCACATGCTATAGACAATCAATTGGCTTCTGGAGTTGAAGTTGAGAATTGGGCCATCGAAGTTTCAAAGGCTTATGGAGTCACCATTCAAGAGTTTTATAGGACGATCCTACCTGCTTGGATTGTCAATTGTATTGTGAATGGGACTAGTGATGAAAGGAAGAATGAGAAATCGTGGAGAGCTGTTGAGTTAAATGCACAGGGTGAGGATATTGATGATTCAGAATACCCTATGGAACCAATGTACAAATTTGCTCTTCCGACAATGAGGAAAATAATGAGAAATTTTTCCAGCCAAGCAATTCTAATGTATCAGAATAGTGTGACTGCTGGAAAAGCTTTTGTAATAAAAGCAGCCCGAAATGCTGGGTATACAAGCATCGAAAACAAGTGGTTGGGTATTGACTTCCTAGCCGAAGCACAATTGTCACAAAGCCAACTTGATATCAAACATCAAATATTGGCTGCTAATGTTGGTAGAAGTAAAACTAAGTTGTTTGCTTTAGCTGCT
>JX417417:TZ:2011
AATCAATCAGAGAAGTCTATGGGTGAAGATGAGGAGAAGCATGGAAAGACAAGATTCAGAATAAGAGCTGGTGGTGGAAATGAGAAGAGAGATGATATAGATAAGATTCCAACCAATGCTCTAGAATTTCGGAAGAGCTTCAAACCACCAAAAGTGTCACAAGCAGCATATGTGTGGATACCACGTTCGCAAAGAGATAATTTGACACCTGATGTCATACAGAATTTTCTAGCGTACGTGCCTCCATCACATGCTATAGACAATCAGTTGGCTTCTGGAGTTGAAGTTGAGAATTGGGCCATCGAGGTCTCAAAAGCTTATGGAGTCACCATTCAAGAGTTTTATAGAACGATCCTACCTGCTTGGATTGTTAATTGTATTGTGAATGGGACTAGTGATGAAAGGAAGAATGAGAAATCGTGGAGAGCTGTTGAGCTAAATGCACAGGGTGAGGATATTGATGATTCAGAATACCCTATGGAACCAATGTACAAATTTGCTCTCCCGACAATGAGGAAGATAATGAGAAATTTTTCCAGCCAAGCAATCTTAATGTATCAGAATAGTGTGACTGCTGGAAAAGCTTTTGTAATAAAAGCAGCCCGAAATGCCGGGTATACAAGCATTGAAAATAAGTGGTTGGGTATTGACTTCCTAGCCGAAGCACAATTGTCACAAAGCCAACTTGATATCAAACATCAAATATTGGCTGCTAATGTTGGTAGAAGTAAAACTAAGTTGTTCGCTTTAGCTGCT
>JX417416:TZ:2011
AGTCAATCAGAGAAGTCAATAGGTGAGGAGGAGGAGAAACAGAAAAAGACAAGGTTCAGAATAAGAGCTGGTGGTGGAAGTGAAAACAGAGATGATATAGATAAGATTCCAACCAACGCTCTAGAGTTTCGAAAGAGCTTCAAACCACCAAAAGTGTCGCAAGCGGCATATTTGTGGATACCGCGTTCGCAAAGAGATAATTTGACACCTGATGTCATACAAAACTTTCTAGCGTACGTGCCTCCATCACATGCTATAGACAATCAATTGGCTTCTGGAGTTGAAGTTGAGAATTGGGCCATCGAAGTTTCAAAGGCTTATGGAGTTACCATTCAAGAGTTTTATAGGACGATCCTACCTGCTTGGATTGTCAATTGTATTGTGAATGGGACTAGCGATGAAAGGAAGAATGAGAAATCGTGGAGAGCTGTTGAACTAAATGCACAGGGTGAGGATATTGATGATTCAGAATACCCTATGGAACCAATGTACAAATTTGCTCTCCCGACAATGAGGAAAATAATGAGAAATTTTTCCAGCCAAGCAATTCTAATGTATCAGAATAGTGTGACTGCTGGAAAAGCTTTTGTAATAAAAGCAGCCCGAAATGCTGGGTATACAAGCATCGAAAACAAGTGGTTGGGTATTGACTTCCTAGCCGAAGCACAATTGTCACAAAGCCAACTTGATATCAAACATCAAATATTGGCTGCTAATGTTGGTAGAAGTAAAACTAAGTTGTTTGCTTTAGCTGCT
>JX417415:TZ:2011
AATCAATCAGAGAAGTCAATAGGTGAGGAGGAGGAGAAACAGAAAAAGACAAGGTTCAGAATAAGAGCTGGTGGTGGAAGTGAAAACAGAGATGATATAGATAAAATTCCAACCAACGCTCTAGAGTTTCGAAAGAGCTTCAAACCACCAAAAGTGTCGCAAGCGGCATATTTGTGGATACCGCGTTCGCAAAGAGATAATTTGACACCTGATGTCATACAAAACTTTCTAGCGTACGTGCCTCCATCACATGCTATAGACAATCAATTGGCTTCTGGAGTTGAAGTTGAGAATTGGGCCATCGAAGTTTCAAAGGCTTATGGAGTCACCATTCAAGAGTTTTATAGGACGATCCTACCTGCTTGGATTGTCAATTGTATTGTGAATGGGACTAGCGATGAAAGGAAGAATGAGAAATCGTGGAGAGCTGTTGAGTTAAATGCACAGGGTGAGGATATTGATGATTCAGAATACCCTATGGAACCAATGTACAAATTTGCTCTCCCGACAATGAGGAAAATAATGAGAAATTTTTCCAGCCAAGCAATTCTAATGTATCAGAATAGTGTGACTGCTGGAAAAGCTTTTGTAATAAAAGCAGCCCGAAATGCTGGGTATACAAGCATCGAAAACAAGTGGTTGGGTATTGACTTCCTAGCCGAAGCACAATTGTCACAAAGCCAACTTGATATCAAACATCAAATATTGGCTGCTAATGTTGGTAGAAGTAGAACTAAGTTGTTTGCTTTAGCTGCT
>JX417414:TZ:2011
AATCAATCAGAGAAGTCAATAGGTGAGGAGGAGGAGAAACAGAAAAAGACAAGGTTCAGAATAAGAGCTGGTGGTGGAAGTGAAAACAGAGATGATATAGATAAGATTCCAACCAACGCTCTAGAGTTTCGAAAGAGCTTCAAACCACCAAAAGTGTCGCAAGCGGCATATTTGTGGATACCGCGTTCGCAAAGAGATAATTTGACACCTGATGTCATACAAAACTTTCTAGCGTACGTGCCTCCATCACATGCTATAGACAATCAATTGGCTTCTGGAGTTGAAGTTGAAAATTGGGCCATCGAAGTTTCAAAGGCTTATGGAGTCACCATTCAAGAGTTTTATAGGACGATCCTACCTGCTTGGATTGTCAATTGTATTGTGAATGGGACTAGCGATGAAAGGAAGAATGAGAAATCGTGGAGAGCTGTTGAGTTAAATGCACAGGGTGAGGATATTGATGATTCAGAATACCCTATGGAACCAATGTACAAATTTGCTCTCCCGACAATGAGGAAAATAATGAGAAATTTTTCCAGCCAAGCAATTCTAATGTATCAGAATAGTGTGACTGCTGGAAAAGCTTTTGTAATAAAAGCAGCCCGAAATGCTGGGTATACAAGCATCGAAAACAAGTGGTTGGGTATTGACTTCCTAGCCGAAGCACAATTGTCACAAAGCCAACTTGATATCAAACATCAAATATTGGCTGCTAATGTTGGTAGAAGTAGAACTAAGTTGTTTGCTTTAGCTGCT
>JX417413:TZ:2011
AATCAATCAGAGAAGTCAATAGGTGAGGAGGAGGAGAAACAGAAAAAGACAAGGTTCAGAATAAGAGCTGGTGGTGGAAGTGAAAACAGAGATGATATAGATAAGATTCCAACCAACGCTCTAGAGTTTCGAAAGAGCTTCAAACCGCCAAAAGTGTCGCAAGCGGCATATTTGTGGATACCGCGTTCGCAGAGAGATAATTTGACACCTGATGTCATACAAAACTTTCTAGCGTACGTGCCTCCATCACATGCTATAGACAATCAATTGGCTTCTGGAGTTGAAGTTGAGAATTGGGCCATCGAAGTTTCAAAGGCTTATGGAGTTACCATTCAAGAGTTTTATAGGACGATCCTACCTGCTTGGATTGTCAACTGTATTGTGAATGGGACTAGTGATGAAAGGAAGAATGAGAAATCGTGGAGAGCTGTTGAGTTAAATGCACAGGGTGAGGATATTGATGATTCAGAATACCCTATGGAACCAATGTACAAATTTGCTCTCCCGACAATGAGGAAAATAATGAGAAATTTTTCCAGCCAAGCAATCCTAATGTATCAGAATAGTGTGACTGCTGGAAAAGCTTTTGTAATAAAAGCAGCCCGAAATGCTGGGTATACAAGCATCGAAAACAAGTGGTTGGGTATTGACTTCCTAGCCGAAGCACAATTGTCACAAAGCCAACTTGATATCAAACATCAAATATTGGCTGCTAATGTTGGTAGAAGTAAAACTAAGTTGTTTGCTTTAGCTGCT
>JX417412:TZ:2011
AGTCAATCAGAGAAGTCAATAGGTGAGGAGGAGGAGAAACAGAAAAAGACAAGGTTCAGAATAAGAGCTGGTGGTGGAAGTGAAAACAGAGATGATATAGATAAGATTCCAACCAACGCTCTAGAGTTTCGAAAGAGCTTCAAACCACCAAAAGTGTCGCAAGCGGCATATTTGTGGATACCGCGTTCGCAAAGAGATAATTTGACACCTGATGTCATACAAAACTTTCTAGCGTACGTGCCTCCATCACATGCTATAGACAATCAATTGGCTTCTGGAGTTGAAGTTGAGAATTGGGCCATCGAAGTTTCAAAGGCTTATGGAGTTACCATTCAAGAGTTTTATAGGACGATCCTACCTGCTTGGATTGTCAATTGTATTGTGAATGGGACTAGCGATGAAAGGAAGAATGAGAAATCGTGGAGAGCTGTTGAACTAAATGCACAGGGTGAGGATATTGATGATTCAGAATACCCTATGGAACCAATGTACAAATTTGCTCTTCCGACAATGAGGAAAATAATGAGAAATTTTTCCAGCCAAGCAATTCTAATGTATCAGAATAGTGTGACTGCTGGAAAAGCTTTTGTAATAAAAGCAGCCCGAAATGCTGGGTATACAAGCATCGAAAACAAGTGGTTGGGTATTGACTTCCTAGCCGAAGCACAATTGTCACAAAGCCAACTTGATATCAAACATCAAATATTGGCTGCTAATGTTGGTAGAAGTAAAACTAAGTTGTTTGCTTTAGCTGCT
>JX417411:TZ:2011
AATCAATCAGAGAAGTCTAAAAGTGAGGAGGAGGAGAAACAGAAAAAGACAAGGTTCAGAATAAGAGCTGGTGGTGGAAATGAAAACAGAGATGATATAGATAAGATTCCAACCAACGCTCTAGAGTTTCGAAAGAGCTTTAAACCACCAAAAGTGTCACAAGCGGCATATTTGTGGATACCGCGTTCGCAAAGAGATAATTTGACACCTGATGTCATACAAAACTTTCTAGCGTACGTGCCTCCATCACATGCTATAGACAATCAATTGGCTTCTGGAGTTGAGGTTGAGAATTGGGCCATCGAAGTTTCAAAGGCTTATGGAGTTACCATTCAAGAGTTTTATAGGACGATCCTACCTGCTTGGATTGTCAATTGTATTGTGAATGGGACTAGCGATGAAAGGAAGAATGAGAAATCGTGGAGAGCTGTTGAGTTAAATGCACAGGGTGAGGATATTGATGATTCAGAATACCCTATGGAACCAATGTACAAATTTGCTCTTCCGACAATGAGGAAAATAATGAGAAATTTTTCCAGCCAAGCAATTCTAATGTATCAGAATAGTGTGACTGCTGGAAAAGCTTTTGTAATAAAAGCAGCCCGAAATGCTGGGTATACAAGCATCGAAAACAAGTGGTTGGGTATTGACTTCCTAGCCGAAGCACAATTGTCACAAAGCCAACTTGATATCAAACATCAAATATTGGCTGCTAATGTTGGTAGAAGTAAAACTAAGTTGTTTGCTTTAGCTGCT
>JX417410:TZ:2011
AATCACTCAGAGAAGTCAATAGGTGAGGAGGAGGAGAAACAGAAAAAGACAAGGTTCAGAATAAGAGCTGGTGGTGGAAGTGAAAACAGAGATGATATAGATAAGATTCCAACCAACGCTCTAGAGTTTCGAAAGAGCTTCAAACCACCAAAAGTGTCGCAAGCGGCATATTTGTGGATACCGCGTTCGCAAAGAGATAATTTGACACCTGATGTCATACAAAACTTTCTAGCGTACGTGCCTCCATCACATGCTATAGACAATCAATTGGCTTCTGGAGTTGAAGTTGAGAATTGGGCCATCGAAGTTTCAAAGGCTTATGGAGTTACCATTCAAGAGTTTTATAGGACGATCCTACCTGCTTGGATTGTCAATTGTATTGTGAATGGGACTAGCGATGAAAGGAAGAATGAGAAATCGTGGAGAGCTGTTGAGTTAAATGCACAGGGTGAGGATATTGATGATTCAGAATACCCTATGGAACCAATGTACAAATTTGCTCTCCCGACAATGAGGAAAATAATGAGAAATTTTTCCAGCCAAGCAATTCTAATGTATCAGAATAGTGTGACTGCCGGAAAAGCTTTTGTAATAAAAGCAGCCCGAAATGCTGGGTATACAAGCATCGAAAACAAGTGGTTGGGTATTGACTTCCTAGCCGAAGCACAATTGTCACAAAGCCAACTTGATATCAAACATCAAATATTGGCTGCTAATGTTGGTAGAAGTAAAACTAAGTTGTTTGCTTTAGCTGCT
>JX417409:TZ:2011
AGTCAATCAGAGAAGTCAATAGGTGAGGAGGAGGAGAAACAGAAAAAGACAAGGTTCAGAATAAGAGCTGGTGGTGGAAGTGAAAACAGAGATGATATAGATAAGATTCCAACCAACGCTCTAGAGTTTCGAAAGAGCTTCAAACCACCAAAAGTGTCGCAAGCGGCATATTTGTGGATACCGCGTTCGCAAAGAGATAATTTGACACCTGATGTCATACAAAACTTTCTAGCGTACGTGCCTCCATCACATGCTATAGACAATCAATTGGCTTCTGGAGTTGAAGTTGAGAATTGGGCCATCGAAGTTTCAAAGGCTTATGGAGTTACCATTCAAGAGTTTTATAGGACGATCCTACCTGCTTGGATTGTCAATTGTATTGTGAATGGGACTAGCGATGAAAGGAAGAATGAGAAATCGTGGAGAGCTGTTGAACTAAATGCACAGGGTGAGGATATTGATGATTCAGAATACCCTATGGAACCAATGTACAAATTTGCTCTCCCGACAATGAGGAAAATAATGAGAAATTTTTCCAGCCAAGCAATTCTAATGTATCAGAATAGTGTGACTGCTGGAAAAGCTTTTGTAATAAAAGCAGCCCGAAATGCTGGGTATACAAGCATCGAAAACAAGTGGTTGGGTATTGACTTCCTAGCCGAAGCACAATTGTCACAAAGCCAACTTGATATCAAACATCAAATATTGGCTGCTAATGTTGGTAGAAGTAAAACTAAGTTGTTTGCTTTAGCTGCT
>JX417408:TZ:2011
AATCAATCAGAGAAGTCAATAGGTGAGGAGGAGGAGAAACAGAAAAAGACAAGGTTCAGAATAAGAGCTGGTGGTGGAAGTGAAAACAGAGATGATATAGATAAGATTCCAACCAACGCTCTAGAGTTTCGAAAGAGCTTCAAACCACCAAAAGTGTCGCAAGCGGCATATTTGTGGATACCGCGTTCGCAGAGAGATAATTTGACACCTGATGTCATACAAAACTTTCTAGCGTACGTGCCTCCATCACATGCTATAGACAATCAATTGGCTTCTGGAGTTGAAGTTGAGAATTGGGCCATCGAAGTTTCAAAGGCTTATGGAGTTACCATTCAAGAGTTTTATAGGACGATCCTACCTGCTTGGATTGTCAATTGTATTGTGAATGGGACTAGTGATGAAAGGAAGAATGAGAAATCGTGGAGAGCTGTTGAGTTAAATGCACAGGGTGAGGATATTGATGATTCAGAATACCCTATGGAGCCAATGTACAAATTTGCTCTCCCGACAATGAGGAAAATAATGAGAAATTTTTCCAGCCAAGCAATCCTAATGTATCAGAATAGTGTGACTGCTGGAAAAGCTTTTGTAATAAAAGCAGCCCGAAATGCTGGGTATACAAGCATCGAAAACAAGTGGTTGGGTATTGACTTCCTAGCCGAAGCACAATTGTCACAAAGCCAACTTGATATCAAACATCAAATATTGGCTGCTAATGTTGGTAGAAGTAAAACTAAGTTGTTTGCTTTAGCTGCT
>JX417407:TZ:2011
AATCAATCAGAGAAGTCAATAGGTGAGGAGGAGGAGAAACAGAAAAAGACAAGGTTCAGAATAAGAGCTGGTGGTGGAAGTGAAAACAGAGATGATATAGATAAGATTCCAACCAACGCTCTAGAGTTTCGAAAGAGCTTCAAACCACCAAAAGTGTCGCAAGCGGCATATTTGTGGATACCGCGTTCGCAGAGAGATAATTTGACACCTGATGTCATACAAAACTTTCTAGCGTACGTGCCTCCATCACATGCTATAGACAATCAATTGGCTTCTGGAGTTGAAGTTGAGAATTGGGCCATCGAAGTTTCAAAGGCTTATGGAGTTACCATTCAAGAGTTTTATAGGACGATCCTACCTGCTTGGATTGTCAATTGTATTGTGAATGGGACTAGTGATGAAAGGAAGAATGAGAAATCGTGGAGAGCTGTTGAGTTAAATGCACAGGGTGAGGATATTGATGATTCAGAATACCCTATGGAGCCAATGTACAAATTTGCTCTCCCGACAATGAGGAAAATAATGAGAAATTTTTCCAGCCAAGCAATCCTAATGTATCAGAATAGTGTGACTGCTGGAAAAGCTTTTGTAATAAAAGCAGCCCGAAATGCTGGGTATACAAGCATCGAAAACAAGTGGTTGGGTATTGACTTCCTAGCCGAAGCACAATTGTCACAAAGCCAACTTGATATCAAACATCAAATATTGGCTGCTAATGTTGGTAGAAGTAAAACTAAGTTGTTTGCTTTAGCTGCT
>JX417406:TZ:2011
AATCAATCAGAGAAGTCAATAGGTGAGGAGGAGGAGAAACAGAAAAAGACAAGGTTCAGAATAAGAGCTGGTGGTGGAAATGAAAACAGAGATGATATAGATAAGATTCCAACCAACGCTCTAGAGTTTCGAAAGAGCTTTAAACCACCAAAAGTGTCACAAGCGGCATATTTGTGGATACCGCGTTCGCAAAGAGATAATTTGACACCTGATGTCATACAAAACTTCCTAGCGTACGTGCCTCCATCACATGCTATAGACAATCAATTGGCTTCTGGAGTTGAGGTTGAGAATTGGGCCATCGAAGTTTCAAAGGCTTATGGAGTTACCATTCAAGAGTTTTATAGGACGATCCTACCTGCTTGGATTGTCAATTGTATTGTGAATGGGACTAGCGATGAAAGGAAGAATGAGAAATCGTGGAGAGCTGTTGAGTTAAATGCACAGGGTGAGGATATTGATGATTCAGAATACCCTATGGAACCAATGTACAAATTTGCTCTTCCGACAATGAGGAAAATAATGAGAAATTTTTCCAGCCAAGCAATTCTAATGTATCAGAATAGTGTGACTGCTGGAAAAGCTTTTGTAATAAAAGCAGCCCGAAATGCTGGGTATACAAGCATCGAAAACAAGTGGTTGGGTATTGACTTCCTAGCCGAAGCACAATTGTCACAAAGCCAACTTGATATCAAACATCAAATATTGGCTGCTAATGTTGGTAGAAGTAAAACTAAGTTGTTTGCTTTAGCTGCT
>JX417405:TZ:2011
AGTCAATCAGAGAAGTCAATAGGTGAGGAGGAGGAGAAACAGAAAAAGACAAGGTTCAGAATAAGAGCTGGTGGTGGAAGTGAAAACAGAGATGATATAGATAAGATTCCAACCAACGCTCTAGAGTTTCGAAAGAGCTTCAAACCACCAAAAGTGTCGCAAGCGGCATATTTGTGGATACCGCGTTCGCAAAGAGATAATTTGACACCTGATGTCATACAAAACTTTCTAGCGTACGTGCCTCCATCACATGCTATAGACAATCAATTGGCTTCTGGAGTTGAAGTTGAGAATTGGGCCATCGAAGTTTCAAAGGCTTATGGAGTTACCATTCAAGAGTTTTATAGGACGATCCTACCTGCTTGGATTGTCAATTGTATTGTGAATGGGACTAGCGATGAAAGGAAGAATGAGAAATCGTGGAGAGCTGTTGAACTAAATGCACAGGGTGAGGATATTGATGATTCAGAATACCCTATGGAACCAATGTACAAATTTGCTCTCCCGACAATGAGGAAAATAATGAGAAATTTTTCCAGCCAAGCAATTCTAATGTATCAGAATAGTGTGACTGCTGGAAAAGCTTTTGTAATAAAAGCAGCCCGAAATGCTGGGTATACAAGCATCGAAAACAAGTGGTTAGGTATTGACTTCCTAGCCGAAGCACAATTGTCACAAAGCCAACTTGATATCAAACATCAAATATTGGCTGCTAATGTTGGTAGAAGTAAAACTAAGTTGTTTGCTTTAGCTGCT
>JX417404:TZ:2011
AGTCAATCAGAGAAGTCAATAGGTGAGGAGGAGGAGAAAAAGAAAAAGACAAGGTTCAGAATAAGAGCTGGTGGTGGAAGTGAAAACAGAGATGATATAGATAAGATTCCAACCAACGCTCTAGAGTTTCGAAAGAGCTTCAAACCACCAAAAGTGTCGCAAGCGGCATATTTGTGGATACCGCGTTCGCAAAGAGATAATTTGACACCTGATGTCATACAAAACTTTCTAGCGTACGTGCCTCCATCACATGCTATAGACAATCAATTGGCTTCTGGAGTTGAAGTTGAGAATTGGGCCATCAAAGTTTCAAAGGCTTATGGAGTTACCATTCAAGAGTTTTATAGGACGATCCTACCTGCTTGGATTGTCAATTGTATTGTGAATGGGACTAGCGATGAAAGGAAGAATGAGAAATCGTGGAGAGCTGTTGAACTAAATGCACAGGGTGAGGATATTGATGATTCAGAATACCCTATGGAACCAATGTACAAATTTGCTCTCCCGACAATGAGGAAAATAATGAGAAATTTTTCCAGCCAAGCAATTCTAATGTATCAGAATAGTGTGACTGCTGGAAAAGCTTTTGTAATAAAAGCAGCCCGAAATGCTGGGTATACAAGCATCGAAAACAAGTGGTTGGGTATTGACTTCCTAGCCGAAGCACAATTGTCACAAAGCCAACTTGATATCAAACATCAAATATTGGCTGCTAATGTTGGTAGAAATAAAACTAAGTTGTTTGCTTTAGCTGCT
>JX417403:TZ:2011
AGTCAATCAGAGAAGTCTATAGGTGAGGAGGAGGAGAAACAGAAAAAGACAAGGTTCAGAATAAGAGCTGGTGGTGGAAGTGAAAACAGAGATGATATAGATAAGATTCCAACCAACGCTCTAGAGTTTCGAAAGAGCTTCAAACCACCAAAAGTGTCTCAAGCGGCATATTTGTGGATACCGCGTTCGCAAAGAGATAATTTGACACCTGATGTCATACAAAACTTTCTAGCGTACGTGCCTCCATCACATGCTATAGACAATCAATTGGCTTCTGGAGTTGAAGTTGAGAATTGGGCCATCGAAGTTTCAAAGGCTTATGGAGTTACCATTCAAGAGTTTTATAGGACGATCCTACCTGCTTGGATTGTCAATTGTATTGTGAATGGGACTAGCGATGAAAGGAAGAATGAGAAATCGTGGAGAGCTGTTGAACTAAATGCACAGGGTGAGGATATTGATGATTCAGAATACCCTATGGAACCAATGTACAAATTTGCTCTCCCGACAATGAGGAAAATAATGAGAAATTTTTCCAGCCAAGCAATTCTAATGTATCAGAATAGTGTGACTGCTGGAAAAGCTTTTGTAATAAAAGCAGCCCGAAATGCTGGGTATACAAGCATCGAAAACAAGTGGTTAGGTATTGACTTCCTAGCCGAAGCACAATTGTCACAAAGCCAACTTGATATCAAACATCAAATATTGGCTGCTAATGTTGGTAGAAGTAAAACTAAGTTGTTTGCTTTAGCTGCT
>JX417402:TZ:2011
AGTCAATCAGAGAAGTCAATAGGTGAGGAGGAGGAGAAAAAGAAAAAGACAAGGTTCAGAATAAGAGCTGGTGGTGGAAGTGAAAACAGAGATGATATAGATAAGATTCCAACCAACGCTCTAGAGTTTCGAAAGAGCTTCAAACCACCAAAAGTGTCGCAAGCGGCATATTTGTGGATACCGCGTTCGCAAAGAGATAATTTGACACCTGATGTCATACAAAACTTTCTAGCGTACGTGCCTCCATCACATGCTATAGACAATCAATTGGCTTCTGGAGTTGAAGTTGAGAATTGGGCCATCAAAGTTTCAAAGGCTTATGGAGTTACCATTCAAGAGTTTTATAGGACGATCCTACCTGCTTGGATTGTCAATTGTATTGTGAATGGGACTAGCGATGAAAGGAAGAATGAGAAATCGTGGAGAGCTGTTGAACTAAATGCACAGGGTGAGGATATTGATGATTCAGAATACCCTATGGAACCAATGTACAAATTTGCTCTCCCGACAATGAGGAAAATAATGAGAAATTTTTCCAGCCAAGCAATTCTAATGTATCAGAATAGTGTGACTGCTGGAAAAGCTTTTGTAATAAAAGCAGCCCGAAATGCTGGGTATACAAGCATCGAAAACAAGTGGTTGGGTATTGACTTCCTAGCCGAAGCACAATTGTCACAAAGCCAACTTGATATCAAACATCAAATATTGGCTGCTAATGTTGGTAGAAGTAAAACTAAGTTGTTTGCTTTAGCTGCT
>JX417401:TZ:2011
AATCAATCAGAGAAGTCAATAGGTGAGGAGGAGGAGAAACAGAAAAAGACAAGGTTCAGAATAAGAGCTGGTGGTGGAAGTGAAAACAGAGATGATATAGATAAAATTCCAACCAACGCTCTAGAGTTTCGAAAGAGCTTCAAACCACCAAAAGTGTCGCAAGCGGCATATTTGTGGATACCGCGTTCGCAGAGAGATAATTTGACACCTGATGTCATACAAAACTTTCTAGCGTACGTGCCTCCATCACATGCTATAGACAATCAATTGGCTTCTGGAGTTGAAGTTGAGAATTGGGCCATCGAAGTTTCAAAGGCTTATGGAGTTACCATTCAAGAGTTTTATAGGACGATCCTACCTGCTTGGATTGTCAATTGTATTGTGAATGGGACTAGTGATGAAAGGAAGAATGAGAAATCGTGGAGAGCTGTTGAGTTAAATGCACAGGGTGAGGATATTGATGATTCAGAGTACCCTATGGAACCAATGTACAAATTTGCTCTCCCGACAATGAGGAAAATAATGAGAAATTTTTCCAGCCAAGCAATCCTAATGTATCAGAATAGTGTGACTGCTGGAAAAGCTTTTGTAATAAAAGCAGCCCGAAATGCTGGGTATACAAGCATCGAAAACAAGTGGTTGGGTATTGACTTCCTAGCCGAAGCACAATTGTCACAAAGCCAACTTGATATCAAACATCAAATATTGGCTGCTAATGTTGGTAGAAGTAAAACTAAGTTGTTTGCTTTAGCTGCT
>JX417400:TZ:2011
AGTCAATCAGAGAAGTCAATAGGTGAGGAGGAGGAGAAACAGAAAAAGACAAGGTTCAGAATAAGAGCTGGTGGTGGAAGTGAAAACAGAGATGATATAGATAAGATTCCAACCAACGCTCTAGAGTTTCGAAAGAGCTTCAAACCACCAAAAGTGTCGCAAGCGGCATATTTGTGGATACCGCGTTCGCAAAGAGATAATTTGACACCTGATGTCATACAAAACTTTCTAGCGTACGTGCCTCCATCACATGCTATAGACAATCAATTGGCTTCTGGAGTTGAAGTTGAGAATTGGGCCATCGAAGTTTCAAAGGCTTATGGAGTTACCATCCAAGAGTTTTATAGGACGATCCTACCTGCTTGGATTGTCAATTGTATTGTGAATGGGACTAGCGATGAAAGGAAGAATGAGAAATCGTGGAGAGCTGTTGAACTAAATGCACAGGGTGAGGATATTGATGATTCAGAATACCCTATGGAACCAATGTACAAATTTGCTCTCCCGACAATGAGGAAAATAATGAGAAATTTTTCCAGCCAAGCAATTCTAATGTATCAGAATAGTGTGACTGCTGGAAAAGCTTTTGTAATAAAAGCAGCCCGAAATGCTGGGTATACAAGCATCGAAAACAAGTGGTTGGGTATTGACTTCCTAGCCGAAGCACAATTGTCACAAAGCCAACTTGATATCAAACATCAAATATTGGCTGCTAATGTTGGTAGGAGTAAAACTAAGTTGTTTGCTTTAGCTGCT
>JX417399:TZ:2011
AGTCAATCAGAGAAGTCAATAGGTGAGGAGGAGGAGAAACAGAAAAAGACAAGGTTCAGAATAAGAGCTGGTGGTGGAAGTGAAAACAGAGATGATATAGATAAGATTCCAACCAACGCTCTAGAGTTTCGAAAGAGCTTCAAACCACCAAAAGTGTCGCAAGCGGCATATTTGTGGATACCGCGTTCGCAAAGAGATAATTTGACACCTGATGTCATACAAAACTTTCTAGCGTACGTGCCTCCATCACATGCTATAGACAATCAATTGGCTTCTGGAGTTGAAGTTGAGAATTGGGCCATCGAAGTTTCAAAGGCTTATGGAGTTACCATCCAAGAGTTTTATAGGACGATCCTACCTGCTTGGATTGTCAATTGTATTGTGAATGGGACTAGCGATGAAAGGAAGAATGAGAAATCGTGGAGAGCTGTTGAACTAAATGCACAGGGTGAGGATATTGATGATTCAGAATACCCTATGGAACCAATGTACAAATTTGCTCTCCCGACAATGAGGAAAATAATGAGAAATTTTTCCAGCCAAGCAATTCTAATGTATCAGAATAGTGTGACTGCTGGAAAAGCTTTTGTAATAAAAGCAGCCCGAAATGCTGGGTATACAAGCATCGAAAACAAGTGGTTGGGTATTGACTTCCTAGCCGAAGCACAATTGTCACAAAGCCAACTTGATATCAAACATCAAATATTGGCTGCTAATGTTGGTAGGAGTAAAACTAAGTTGTTTGCTTTAGCTGCT
>JX417398:TZ:2011
AGTCAATCAGAGAAGTCAATAGGTGAGGAGGAGGAGAAACAGAAAAAGACAAGGTTCAGAATAAGAGCTGGTGGTGGAAGTGAAAACAGAGATGATATAGATAAGATTCCAACCAACGCTCTAGAGTTTCGAAAGAGCTTCAAACCGCCAAAAGTGTCGCAAGCGGCATATTTGTGGATACCGCGTTCGCAAAGAGATAATTTGACACCTGATGTCATACAAAACTTTCTAGCGTACGTGCCTCCATCACATGCTATAGACAATCAATTGGCTTCTGGAGTTGAAGTTGAGAATTGGGCCATCGAAGTTTCAAAGGCTTATGGAGTTACCATTCAAGAGTTTTATAGGACGATCCTACCTGCTTGGATTGTCAATTGTATTGTGAATGGGACTAGCGATGAAAGGAAGAATGAGAAATCGTGGAGAGCTGTTGAACTAAATGCACAGGGTGAGGATATTGATGATTCAGAATACCCTATGGAACCAATGTACAAATTTGCTCTCCCGACAATGAGGAAAATAATGAGAAATTTTTCCAGCCAAGCAATTCTAATGTATCAGAATAGTGTGACTGCTGGAAAAGCTTTTGTAATAAAAGCAGCCCGAAATGCTGGGTATACAAGCATCGAAAACAAGTGGTTGGGTATTGACTTCCTAGCCGAAGCACAATTGTCACAAAGCCAACTTGATATCAAACATCAAATATTGGCTGCTAATGTTGGTAGAAGTAAAACTAAGTTGTTTGCTTTAGCTGCT
>JX417397:TZ:2011
AGTCAATCAGAGAAGTCAATAGGTGAGGAGGAGGAGAAACAGAAAAAGACAAGGTTCAGAATAAGAGCTGGTGGTGGAAGTGAAAACAGAGATGATATAGATAAGATTCCAACCAACGCTCTAGAGTTTCGAAAGAGCTTCAAACCACCAAAAGTGTCGCAAGCGGCATATTTGTGGATACCGCGTTCGCAAAGAGATAATTTGACACCTGATGTCATACAAAACTTTCTAGCGTACGTGCCTCCATCACATGCTATAGACAATCAATTGGCTTCTGGAGTTGAAGTTGAGAATTGGGCCATCGAAGTTTCAAAGGCTTATGGAGTTACCATTCAAGAGTTTTATAGGACGATCCTACCTGCTTGGATTGTCAATTGTATTGTGAATGGGACTAGCGATGAAAGGAAGAACGAGAAATCGTGGAGAGCTGTTGAACTAAATGCACAGGGTGAGGATATTGATGATTCAGAATACCCTATGGAACCAATGTACAAATTTGCTCTCCCGACAATGAGGAAAATAATGAGAAATTTTTCCAGCCAAGCAATTTTAATGTATCAGAATAGTGTGACTGCTGGAAAAGCTTTTGTAATAAAAGCAGCCCGAAATGCTGGGTATACAAGCATCGAAAACAAGTGGTTGGGTATTGACTTCCTAGCCGAAGCACAATTGTCACAAAGCCAACTTGATATCAAACATCAAATATTGGCTGCTAATGTTGGTAGAAATAAAACTAAGTTGTTTGCTTTAGCTGCT
>JX417396:TZ:2011
AGTCAATCAGAGAAGTCAATAGGTGAGGAGGAGGAGAAACAGAAAAAGACAAGGTTCAGAATAAGAGCTGGTGGTGGAAGTGAAAACAGAGATGATATAGATAAGATTCCAACCAACGCTCTAGAGTTTCGAAAGAGCTTCAAACCACCAAAAGTGTCGCAAGCGGCATATTTGTGGATACCGCGTTCGCAAAGAGATAATTTGACACCTGATGTCATACAAAACTTTCTAGCGTACGTGCCTCCATCACATGCTATAGACAATCAATTGGCTTCTGGAGTTGAAGTTGAGAATTGGGCCATCGAAGTTTCAAAGGCTTATGGAGTTACCATTCAAGAGTTTTATAGGACGATCCTACCTGCTTGGATTGTCAATTGTATTGTGAATGGGACTAGCGATGAAAGGAAGAACGAGAAATCGTGGAGAGCTGTTGAACTAAATGCACAGGGTGAGGATATTGATGATTCAGAATACCCTATGGAACCAATGTACAAATTTGCTCTCCCGACAATGAGGAAAATAATGAGAAATTTTTCCAGCCAAGCAATTTTAATGTATCAGAATAGTGTGACTGCTGGAAAAGCTTTTGTAATAAAAGCAGCCCGAAATGCTGGGTATACAAGCATCGAAAACAAGTGGTTGGGTATTGACTTCCTAGCCGAAGCACAATTGTCACAAAGCCAACTTGATATCAAACATCAAATATTGGCTGCTAATGTTGGTAGAAATAAAACTAAGTTGTTTGCTTTAGCTGCT
>JX417395:TZ:2011
AGTCAATCAGAGAAGTCAATAGGTGAGGAGGAGGAGAAACAGAAAAAGACAAGGTTCAGAATAAGAGCTGGTGGTGGAAGTGAAAACAGAGATGATATAGATAAGATTCCAACCAACGCTCTAGAGTTTCGAAAGAGCTTCAAACCACCAAAAGTGTCGCAAGCGGCATATTTGTGGATACCGCGTTCGCAAAGAGATAATTTGACACCTGATGTCATACAAAACTTTCTAGCGTACGTGCCTCCATCACATGCTATAGACAATCAATTGGCTTCTGGAGTTGAAGTTGAGAATTGGGCCATCGAAGTTTCAAAGGCTTATGGAGTTACCATTCAAGAGTTTTATAGGACGATCCTACCTGCTTGGATTGTCAATTGTATTGTGAATGGGACTAGCGATGAAAGGAAGAACGAGAAATCGTGGAGAGCTGTTGAACTAAATGCACAGGGTGAGGATATTGATGATTCAGAATACCCTATGGAACCAATGTACAAATTTGCTCTCCCGACAATGAGGAAAATAATGAGAAATTTTTCCAGCCAAGCAATTTTAATGTATCAGAATAGTGTGACTGCTGGAAAAGCTTTTGTAATAAAAGCAGCCCGAAATGCTGGGTATACAAGCATCGAAAACAAGTGGTTGGGTATTGACTTCCTAGCCGAAGCACAATTGTCACAAAGCCAACTTGATATCAAACATCAAATATTGGCTGCTAATGTTGGTAGAAATAAAACTAAGTTGTTTGCTTTAGCTGCT
>JX417394:TZ:2011
AGTCAATCAGAGAAGTCAATAAGTGAGGAGGAGGAGAAACAGAAAAAGACAAGGTTCAGAATAAGAGCTGGTGGTGGAAGTGAAAACAGAGATGATATAGATAAGATTCCAACCAACGCTCTAGAGTTTCGAAAGAGCTTCAAACCGCCAAAAGTGTCGCAAGCGGCATATTTGTGGATACCGCGTTCGCAAAGAGATAATTTGACACCTGATGTCATACAAAACTTTCTAGCGTACGTGCCTCCATCACATGCTATAGACAATCAATTGGCTTCTGGAGTTGAAGTTGAGAATTGGGCCATCGAAGTTTCAAAGGCTTATGGAGTTACCATTCAAGAGTTTTATAGGACGATCCTACCTGCTTGGATTGTCAATTGTATTGTGAATGGGACTAGCGATGAAAGGAAGAATGAGAAATCGTGGAGAGCTGTTGAACTAAATGCACAGGGTGAGGATATTGATGATTCAGAATACCCTATGGAACCAATGTACAAATTTGCTCTCCCGACAATGAGGAAAATAATGAGAAATTTTTCCAGCCAAGCAATTCTAATGTATCAGAATAGTGTGACTGCTGGAAAAGCTTTTGTAATAAAAGCAGCCCGAAATGCTGGGTATACAAGCATCGAAAACAAGTGGTTGGGTATTGACTTCCTAGCCGAAGCACAATTGTCACAAAGCCAACTTGATATCAAACATCAAATATTGGCTGCTAATGTTGGTAGAAGTAAAACTAAGTTGTTTGCTTTAGCTGCT
>JX417393:TZ:2011
AATCAATCAGAGAAGTCAATAGGTGAGGAGGAGGAGAAACAGAAAAAGACAAGGTTCAGAATAAGAGCTGGTGGTGGAAGTGAAAACAGAGATGATATAGATAAGATTCCAACCAACGCTCTAGAGTTTCGAAAGAGCTTCAAACCACCAAAAGTGTCGCAAGCGGCATATTTGTGGATACCGCGTTCGCAAAGAGATAATTTGACACCTGATGTCATACAAAACTTTCTAGCGTACGTGCCTCCATCACATGCTATAGACAATCAATTGGCCTCTGGAGTTGAAGTTGAGAATTGGGCCATCGAAGTTTCAAAGGCTTATGGAGTTACCATTCAAGAGTTTTATAGGACGATCCTACCTGCTTGGATTGTCAATTGTATTGTGAATGGGACTAGCGATGAAAGGAAGAATGAGAAATCGTGGAGAGCTGTTGAGTTAAATGCACAGGGTGAGGATATTGATGATTCAGAATACCCTATGGAACCAATGTACAAATTTGCTCTTCCGACAATGAGGAAAATAATGAGAAATTTTTCCAGCCAAGCAATTCTAATGTATCAGAATAGTGTGACTGCTGGAAAAGCTTTTGTAATAAAAGCAGCCCGAAATGCTGGGTATACAAGCATCGAAAACAAGTGGTTGGGTATTGACTTCCTAGCCGAAGCACAATTGTCACAAAGCCAACTTGATATCAAACATCAAATATTGGCTGCTAATGTTGGTAGAAGTAAAACTAAGTTGTTTGCTTTAGCTGCT
>JX417392:TZ:2011
AGTCAATCAGAGAAGTCAATAGGTGAGGAGGAGGAGAAACAGAAAAAGACAAGGTTCAGAATAAGAGCTGGTGGTGGAAGTGAAAACAGAGATGATATAGATAAGATTCCAACCAACGCTCTAGAGTTTCGAAAGAGCTTCAAACCACCAAAAGTGTCGCAAGCAGCATATTTGTGGATACCGCGTTCGCAAAGAGATAATTTGACACCTGATGTCATACAAAACTTTCTAGCGTACGTGCCTCCATCACATGCTATAGACAATCAATTGGCTTCTGGAGTTGAAGTTGAGAATTGGGCCATCGAAGTTTCAAAGGCTTATGGAGTTACCATTCAAGAGTTTTATAGGACGATCCTACCTGCTTGGATTGTCAATTGTATTGTGAATGGGACTAGCGATGAAAGGAAGAATGAGAAATCGTGGAGAGCTGTTGAACTAAATGCACAGGGTGAGGATATTGATGATTCAGAATACCCTATGGAACCAATGTACAAATTTGCTCTCCCGACAATGAGGAAAATAATGAGAAATTTTTCCAGCCAAGCAATTCTAATGTATCAGAATAGTGTGACTGCTGGAAAAGCTTTTGTAATAAAAGCAGCCCGAAATGCTGGGTATACAAGCATCGAAAACAAGTGGTTGGGTATTGACTTCCTAGCCGAAGCACAATTGTCACAAAGCCAACTTGATATCAAACATCAAATATTGGCTGCTAATGTTGGTAGAAGTAAAACTAAGTTGTTTGCTTTAGCTGCT
>JX417391:TZ:2011
AGTCAATCAGAGAAGTCAATAGGTGAGGAGGAGGAGAAACAGAAAAAGACAAGGTTCAGAATAAGAGCTGGTGGTGGAAGTGAAAACAGAGATGATATAGATAAGATTCCAACCAACGCTCTAGAGTTTCGAAAGAGCTTCAAACCACCAAAAGTGTCGCAAGCGGCATATTTGTGGATACCGCGTTCGCAAAGAGATAATTTGACACCTGATGTCATACAAAACTTTCTAGCGTACGTGCCTCCATCACATGCTATAGACAATCAATTGGCTTCTGGAGTTGAAGTTGAGAATTGGGCCATCGAAGTTTCAAAGGCTTATGGAGTTACCATTCAAGAGTTTTATAGGACGATCCTACCTGCTTGGATTGTCAATTGTATTGTGAATGGGACTAGCGATGAAAGGAAGAATGAGAAATCGTGGAGAGCTGTTGAACTAAATGCACAGGGTGAGGATATTGATGATTCAGAATACCCTATGGAACCAATGTACAAATTTGCTCTCCCGACAATGAGGAAAATAATGAGAAATTTTTCCAGCCAAGCAATTCTAATGTATCAGAATAGTGTGACTGCTGGAAAAGCTTTTGTAATAAAAGCAGCCCGAAATGCTGGGTATACAAGCATCGAAAACAAGTGGTTGGGTATTGACTTCCTAGCCGAAGCACAATTGTCACAAAGCCAACTTGATATCAAACATCAAATATTGGCTGCTAATGTTGGTAGAAGTAAAACTAAGTTGTTTGCTTTAGCTGCT
>JX417390:TZ:2011
AATCAATCAGAGAATTCAATAGGTGAGGAGGAGGAGAAACAGAAAAAGACAAGATTCAGAATAAGAGCTGGTGGTGGAAGTGAAAACAGAGATGATATAGATAAGATTCCAACCAACGCTCTAGAGCTTCGAAAGAGCTTCAAACCACCAAAAGTGTCGCAAGCGGCATATTTGTGGATACCGCGTTCGCAGAGAGATAATTTGACACCTGATGTCATACAAAACTTTCTAGCGTACGTGCCTCCATCACATGCTATAGACAATCAATTGGCTTCTGGAGTTGAAGTTGAGAATTGGGCCATCGAAGTTTCAAAGGCTTATGGAGTTACCATTCAAGAGTTTTATAGGACGATCCTACCTGCTTGGATTGTCAATTGTATTGTGAATGGGACTAGTGATGAAAGGAAGAATGAGAAATCGTGGAGAGCTGTTGAGTTAAATGCACAGGGTGAGGATATTGATGATTCAGAATACCCTATGGAACCAATGTACAAATTTGCTCTCCCGACAATGAGGAAAATAATGAGAAATTTTTCCAGCCAAGCAATCCTAATGTATCAGAATAGTGTGACTGCTGGAAAAGCTTTTGTAATAAAAGCAGCCCGAAATGCTGGGTATACAAGCATCGAAAACAAGTGGTTGGGTATTGACTTCCTAGCCGAAGCACAATTATCACAAAGCCAACTTGATATCAAACATCAAATATTGGCCGCTAATGTTGGTAGAAGTAAAACTAAGTTGTTTGCCTTAGCTGCT
>JX417389:TZ:2011
AGTCAATCAGAGAAGTCAATAGGTGAGGAGGAGGAGAAACAGAAAAAGACAAGGTTCAGAATAAGAGCTGGTGGTGGAAGTGAAAACAGAGATGATATAGATAAGATTCCAACCAACGCTCTAGAGTTTCGAAAGAGCTTCAAACCACCAAAAGTGTCGCAAGCGGCATATTTGTGGATACCGCGTTCGCAAAGAGATAATTTGACACCTGATGTCATACAAAACTTTCTAGCGTACGTGCCTCCATCACATGCTATAGACAATCAATTGGCTTCTGGAGTTGAAGTTGAGAATTGGGCCATCGAAGTTTCAAAGGCTTATGGAGTTACCATTCAAGAGTTTTATAGGACGATCCTACCTGCTTGGATTGTCAATTGTATTGTGAATGGGACTAGCGATGAAAGGAAGAATGAGAAATCGTGGAGAGCTGTTGAACTAAATGCACAGGGTGAGGATATTGATGATTCAGAATACCCTATGGAACCAATGTACAAATTTGCTCTCCCGACAATGAGGAAAATAATGAGAAATTTTTCCAGCCAAGCAATTCTAATGTATCAGAATAGTGTGACTGCTGGAAAAGCTTTTGTAATAAAAGCAGCCCGAAATGCTGGGTATACAAGCATCGAGAACAAGTGGTTGGGTATTGACTTCCTAGCCGAAGCACAATTGTCACAAAGCCAACTTGATATCAAACATCAAATATTGGCTGCTAATGTTGGTAGAAGTAAAACTAAGTTGTTTGCTTTAGCTGCT
>JX417388:TZ:2011
AATCAATCAGAGAAATCAATAGGTGAGGAGGAGGAGAAACAGAAAAAGACAAGGTTCAGAATAAGAGCTGGTGGTGGAAGTGAAAACAGAGATGATATAGATAAGATTCCAACCAATGCTCTAGAGTTTCGAAAGAGCTTCAAACCACCAAAAGTGTCGCAAGCGGCATATTTGTGGATACCGCGTTCGCAAAGAGATAATTTGACACCTGATGTCATACAAAACTTTCTAGCGTACGTGCCTCCATCACATGCTATAGACAATCAATTGGCTTCTGGAGTTGAAGTTGAGAATTGGGCCATCGAAGTTTCAAAGGCTTATGGAGTTACCATTCAAGAGTTTTATAGGACGATCCTACCTGCTTGGATTGTCAATTGTATTGTGAATGGGACTAGCGATGAAAGGAAGAATGAGAAATCGTGGAGAGCTGTTGAGTTAAATGCACAGGGTGAGGATATTGATGATTCAGAATACCCTATGGAACCAATGTACAAATTTGCTCTCCCAACAATGAGGAAAATAATGAGAAATTTTTCCAGCCAAGCAATTCTAATGTATCAGAATAGTGTGACTGCTGGAAAAGCTTTTGTAATAAAAGCAGCCCGAAATGCTGGGTATACAAGCATCGAAAACAAGTGGTTGGGTATTGACTTCCTAGCCGAAGCACAATTGTCACAAAGCCAACTTGATATCAAACATCAAATATTGGCTGCTAATGTTGGTAGAAGTAAAACTAAGTTGTTTGCTTTAGCTGCT
>JX417387:TZ:2011
AGTCAATCAGAGAAGCCTATAGGTGAAGATGAGGAGAAGCACAAAAAGACAAGATTCAGAATAAGAGCTGGTGGTGGAAGTGAAAAGAGAGATGATATAGATAAGATTCCAACCAATGCTCTAGAATTTCGGAAGAGTTTCAAACCACCAAAAGTGTCACAAGCAGCATATTTGTGGATACCGCGTTCGCAAAGAGATAATTTGACACCTGATGTCATACAGAACTTTCTAGCGTACGTGCCCCCATCACATGCTATAGACAACCAGTTGGCTTCCGGAGTTGAAGTTGAGAACTGGGCCATCGAGGTCTCAAAAGCTTATGGAGTCACCATTCAAGAGTTTTATAGAACGATCCTACCTGCTTGGATTGTTAATTGCATTGTGAATGGGACTAGCGATGAAAGAAAGAATGAGAAATCTTGGAGAGCTGTTGAGCTGAATGCACAAGGTGAGGATGTTGATGATTCAGAATACCCTATGGAACCAATGTATAAGTTTGCTCTTCCGACTATGAGGAAAATAATGAGAAATTTTTCCAGCCAAGCAATTTTAATGTATCAGAATAGTGTGACTGCTGGAAAAGCTTTTGTAATAAAAGCAGCCCGAAATGCTGGGTATACAAGCATTGAAAATAAGTGGTTGGGTATTGACTTCCTAGCCGAAGCACAATTATCACAAAGCCAACTTGATATCAAACATCAAATATTGGCTGCTAATGTTGGTAGAAGTAAAACTAAGTTGTTCGCTTTAGCTGCT
>JX417386:TZ:2011
AGTCAATCAGAGAAGCCTATACGTGAAGATGAGGAGAAGCACAAAAAGACAAGATTCAGAATAAGAGCTGGTGGTGGAAGTGAAAAGAGAGATGATATAGATAAGATTCCAACCAATGCTCTAGAATTTCGGAAGAGTTTCAAACCACCAAAAGTGTCACAAGCAGCATATTTGTGGATACCGCGTTCGCAAAGAGATAATTTGACACCTGATGTCATACAGAACTTTCTAGCGTACGTGCCCCCATCACATGCTATAGACAACCAGTTGGCTTCCGGAGTTGAAGTTGAGAACTGGGCCATTGAGGTCTCAAAAGCTTATGGAGTCACCATTCAAGAGTTTTATAGAACGATCCTACCTGCTTGGATTGTTAATTGCATTGTGAATGGGACTAGCGATGAAAGAAAGAATGAGAAATCTTGGAGAGCTGTTGAGCTAAATGCACAAGGTGAGGATGTTGATGATTCAGAATACCCTATGGAACCAATGTATAAGTTTGCTCTTCCGACTATGAGGAAAATAATGAGAAATTTTTCCAGCCAAGCAATTTTAATGTATCAGAATAGTGTGACTGCTGGAAAAGCTTTTGTAATAAAAGCAGCCCGAAATGCTGGGTATACAAGCATTGAAAATAAGTGGTTGGGTATTGACTTCCTAGCCGAAGCACAATTATCACAAAGCCAACTTGATATCAAACATCAAATATTGGCTGCTAATGTTGGTAGAAGTAAAACTAAGTTGTTCGCTTTAGCTGCT
>JX417385:TZ:2011
AGTCAATCAGAGAAGTCAATAGGTGAGGAGGAGGAGAAACAGAAAAAGACAAGGTTCAGAATAAGAGCTGGTGGTGGAAGTGAAAACAGAGATGATATAGATAAGATTCCAACCAACGCTCTAGAGTTTCGAAAGAGCTTCAAACCACCAAAAGTGTCGCAAGCGGCATATTTGTGGATACCGCGTTCGCAAAGAGATAATTTGACACCTGATGTCATACAAAACTTTCTAGCGTACGTGCCTCCATCACATGCTATAGACAATCAATTGGCTTCTGGAGTTGAAGTTGAGAATTGGGCCATCGAAGTTTCAAAGGCTTATGGAGTTACCATTCAAGAGTTTTATAGGACGATCCTACCTGCTTGGATTGTCAATTGTATTGTGAATGGGACTAGCGATGAAAGGAAGAATGAGAAATCGTGGAGAGCTGTTGAACTAAATGCACAGGGTGAGGATATTGATGATTCAGAATACCCTATGGAACCAATGTACAAATTTGCTCTCCCGACAATGAGGAAAATAATGAGAAATTTTTCCAGCCAAGCAATTCTAATGTATCAGAATAGTGTGACTGCTGGAAAAGCTTTTGTAATAAAAGCAGCCCGAAATGCTGGGTATACAAGCATCGAAAACAAGTGGTTGGGTATTGACTTCCTAGCCGAAGCACAATTGTCACAAAGCCAACTTGATATCAAACATCAAATATTGGCTGCTAATGTTGGTAGAAGTAAAACTAAGTTGTTTGCTTTAGCTGCT
>JX417384:TZ:2011
AGTCAATCAGAGAAGTCAATAGGTGAGGAGGAGGAGAAACAGAAAAAGACAAGGTTCAGAATAAGAGCTGGTGGTGGAAGTGAAAACAGAGATGATATAGATAAGATTCCAACCAACGCTCTAGAGTTTCGAAAGAGCTTCAAACCACCAAAAGTGTCGCAAGCGGCATATTTGTGGATACCGCGTTCGCAAAGAGATAATTTGACACCTGATGTCATACAAAACTTTCTAGCGTACGTGCCTCCATCACATGCTATAGACAATCAATTGGCTTCTGGAGTTGAAGTTGAGAATTGGGCCATCGAAGTTTCAAAGGCTTATGGAGTTACCATTCAAGAGTTTTATAGGACGATCCTACCTGCTTGGATTGTCAATTGTATTGTGAATGGGACTAGCGATGAAAGGAAGAATGAGAAATCGTGGAGAGCTGTTGAACTAAATGCACAGGGTGAGGATATTGATGATTCAGAATACCCTATGGAACCAATGTACAAATTTGCTCTCCCGACAATGAGGAAAATAATGAGAAATTTTTCCAGCCAAGCAATTCTAATGTATCAGAATAGTGTGACTGCTGGAAAAGCTTTTGTAATAAAAGCAGCCCGAAATGCTGGGTATACAAGCATCGAGAACAAGTGGTTGGGTATTGACTTCCTAGCCGAAGCACAATTGTCACAAAGCCAACTTGATATCAAACATCAAATATTGGCTGCTAATGTTGGTAGAAGTAAAACTAAGTTGTTTGCTTTAGCTGCT
>JX417383:TZ:2011
ATTCAATCAGAGAAGTCTATGGGTGAGAATGAGGAAAAACATAAAAAGACAAAGTTTAGAATAAGAGCTGGTGGTGGAAATGAGAAGAGAGATGATATAGATAAGATTCCAACCAACGCTCTAGAATTTCGGAAGAGCTTCAAACCACCAAAAGTGTCACAAGCAGCATATGTGTGGATACCACGTTCGCAAAGAGATAATTTGACACCTGATGTCATACAAAATTTTCTAGCGTACGTGCCTCCATCACATGCTATAGACAATCAACTGGCTTCTGGAGCTGAAGTTGAGAATTGGGCCATTGAGGTTTCAAAAGCTTATGGAGTCACCATTCAAGAGTTCTATAGAACGATCCTACCTGCTTGGATTGTTAATTGTATTGTGAATGGGACTAGTGATGAAAGGAAGAATGAGAAATCGTGGAGAGCTGTTGAGCTAAATGCGCAGGGTGAGGATATTGATGATTCAGAATACCCTATGGAACCAATGTACAAATTTGCTCTCCCGACAATGAGGAAAATAATGAGAAATTTTTCCAGCCAAGCAATTCTGATGTATCAGAATAGCGTGTCTGCTGGAAAAGCTTTTGTGATAAAAGCAGCCCGAAATGCCGGGTACACAAGCATTGAAAATAAGTGGTTGGGTATTGACTTCCTAGCCGAAGCACAATTGTCACAAAGCCAACTTGATATCAAACATCAAATATTGGCTGCTAATGTTGGTAGAAGTAAAACTAAGTTGTTCGCTTTAGCTGCT
>JX417382:TZ:2011
AGTCAATCAGAGAAGTCTATAGGTGAAGATGAGGAGAAACACAAAAAGACAAGATTCAGAATAAGAGCTGGTGGTGGAAGTGAAAAGAGAGATGATATAGATAAGATTCCAACCAACGCTCTAGAATTTCGGAAGAGCTTCAAACCACCAAAAGTGTCGCAAGCGGCATATTTGTGGATACCGCGTTCGCAAAGAGATAATTTGACACCTGATGTCATACAAAACTTTCTAGCGTACGTGCCTCCATCACATGCTATAGACAACCAATTGGCTTCCGGAGTTGAAGTTGAGAACTGGGCCATCGAAGTCTCAAAAGCTTATGGAGTCACCATTCAAGAGTTTTATAGGACGATCCTACCTGCTTGGATTGTCAATTGTATTGTGAATGGGACTAGCGATGAAAGGAAGAATGAGAAATCGTGGAGAGCTGTTGAGCTAAATGCACAGGGTGAGGATATTGATGATTCAGAATACCCTATGGAACCAATGTACAAATTTGCTCTTCCGACAATGAGGAAAATAATGAGAAATTTTTCCAGCCAAGCAATTTTAATGTATCAGAATAGTGTGACTGCTGGAAAAGCTTTTGTAATAAAAGCAGCCCGAAATGCTGGGTATACAAGCATTGAAAACAAGTGGTTGGGTATTGACTTCCTAGCCGAAGCACAATTGTCACAAAGCCAACTTGATATCAAACATCAAATATTGGCTGCTAATGTTGGTAGAAGTAAAACTAAGTTGTCTGCTTTAGCTGCT
>JX417381:TZ:2011
AATCAATCAGAGAAGTCAATAGGTGAGGAGGAGGAGAAACAGAAAAAGACAAGGTTCAGAATAAGAGCTGGTGGTGGAAGTGAAAACAGAGATGATATAGATAAGATTCCAACCAACGCTCTAGAGTTTCGAAAGAGCTTCAAACCACCAAAAGTGTCGCAAGCGGCATATTTGTGGATACCGCGTTCGCAAAGAGATAATTTGACACCTGATGTCATACAAAACTTTCTAGCGTACGTGCCTCCATCACATGCTATAGACAATCAATTGGCCTCTGGAGTTGAAGTTGAGAATTGGGCCATCGAAGTTTCAAAGGCTTATGGAGTTACCATTCAAGAGTTTTATAGGACGATCCTACCTGCTTGGATTGTCAATTGTATTGTGAATGGGACTAGCGATGAAAGGAAGAATGAGAAATCGTGGAGAGCTGTTGAGTTAAATGCACAGGGTGAGGATATTGATGATTCAGAATACCCTATGGAACCAATGTACAAATTTGCTCTTCCGACAATGAGGAAAATAATGAGAAATTTTTCCAGCCAAGCAATTCTAATGTATCAGAATAGTGTGACTGCTGGAAAAGCTTTTGTAATAAAAGCAGCCCGAAATGCTGGGTATACAAGCATCGAAAACAAGTGGTTGGGTATTGACTTCCTAGCCGAAGCACAATTGTCACAAAGCCAACTTGATATCAAACATCAAATATTGGCTGCTAATGTTGGTAGAAGTAAAACTAAGTTGTTTGCTTTAGCTGCT
>JX417380:TZ:2011
AGTCAATCAGAGAAGTCAATAGGTGAGGAGGAGGAGAAACAGAAAAAGACAAGGTTCAGAATAAGAGCTGGTGGTGGAAGTGAAAACAGAGATGATATAGATAAGATTCCAACCAACGCTCTAGAGTTTCGAAAGAGCTTCAAACCACCAAAAGTGTCGCAAGCGGCATATTTGTGGATACCGCGTTCGCAAAGAGATAATTTGACACCTGATGTCATACAAAACTTTCTAGCGTACGTGCCTCCATCACATGCTATAGACAATCAATTGGCTTCTGGAGTTGAAGTTGAGAATTGGGCCATCGAAGTTTCAAAGGCTTATGGAGTTACCATCCAAGAGTTTTATAGGACGATCCTACCTGCTTGGATTGTCAATTGTATTGTGAATGGGACTAGCGATGAAAGGAAGAATGAGAAATCGTGGAGAGCTGTTGAACTAAATGCACAGGGTGAGGATATTGATGATTCAGAATACCCTATGGAACCAATGTACAAATTTGCTCTCCCGACAATGAGGAAAATAATGAGAAATTTTTCCAGCCAAGCAATTCTAATGTATCAGAATAGTGTGACTGCTGGAAAAGCTTTTGTAATAAAAGCAGCCCGAAATGCTGGGTATACAAGCATCGAAAACAAGTGGTTGGGTATTGACTTCCTAGCCGAAGCACAATTGTCACAAAGCCAACTTGATATCAAACATCAAATATTGGCTGCTAATGTTGGTAGGAGTAAAACTAAGTTGTTTGCTTTAGCTGCT
>JX417379:TZ:2011
AGTCAATCAGAGAAGTCAATAGGTGAGGAGGAGGAGAAACAGAAAAAGACAAGGTTCAGAATAAGAGCTGGTGGTGGAAGTGAAAACAGAGATGATATAGATAAGATTCCAACCAACGCTCTAGAGTTTCGAAAGAGCTTCAAACCACCAAAAGTGTCGCAAGCGGCATATTTGTGGATACCGCGTTCGCAAAGAGATAATTTGACACCTGATGTCATACAAAACTTTCTAGCGTACGTGCCTCCATCACATGCTATAGACAATCAATTGGCTTCTGGAGTTGAAGTTGAGAATTGGGCCATCGAAGTTTCAAAGGCTTATGGAGTTACCATTCAAGAGTTTTATAGGACGATCCTACCTGCTTGGATTGTCAATTGTATTGTGAATGGGACTAGCGATGAAAGGAAGAATGAGAAATCGTGGAGAGCTGTTGAACTAAATGCACAGGGTGAGGATATTGATGATTCAGAATACCCTATGGAACCAATGTACAAATTTGCTCTCCCGACAATGAGGAAAATAATGAGAAATTTTTCCAGCCAAGCAATTCTAATGTATCAGAATAGTGTGACTGCTGGAAAAGCTTTTGTAATAAAAGCAGCCCGAAATGCTGGGTATACAAGCATCGAAAACAAGTGGTTGGGTATTGACTTCCTAGCCGAAGCACAATTGTCACAAAGCCAACTTGATATCAAACATCAAATATTGGCTGCTAATGTTGGTAGAAGTAAAACTAAGTTGTTTGCTTTAGCTGCT
>JX417378:TZ:2011
AGTCAATCAGAGAAGTCAATAGGTGAGGAGGAGGAGAAACAGAAAAAGACAAGGTTCAGAATAAGAGCTGGTGGTGGAAGTGAAAACAGAGATGATATAGATAAGATTCCAACCAACGCTCTAGAGTTTCGAAAGAGCTTCAAACCACCAAAAGTGTCGCAAGCGGCATATTTGTGGATACCGCGTTCGCAAAGAGATAATTTGACACCTGATGTCATACAAAACTTTCTAGCGTACGTGCCTCCATCACATGCTATAGACAATCAATTGGCTTCTGGAGTTGAAGTTGAGAATTGGGCCATCAAAGTTTCAAAGGCTTATGGAGTTACCATTCAAGAGTTTTATAGGACGATCCTACCTGCTTGGATTGTCAATTGTATTGTGAATGGGACTAGCGATGAAAGGAAGAATGAGAAATCGTGGAGAGCTGTTGAACTAAATGCACAGGGTGAGGATATTGATGATTCAGAATACCCTATGGAACCAATGTACAAATTTGCTCTCCCGACAATGAGGAAAATAATGAGAAATTTTTCCAGCCAAGCAATTCTAATGTATCAGAATAGTGTGACTGCTGGAAAAGCTTTTGTAATAAAAGCAGCCCGAAATGCTGGGTATACAAGCATCGAAAACAAGTGGTTGGGTATTGACTTCCTAGCCGAAGCACAATTGTCACAAAGCCAACTTGATATCAAACATCAAATATTGGCTGCTAATGTTGGTAGAAGTAAAACTAAGTTGTTTGCTTTAGCTGCT
>JX417377:TZ:2011
AGTCAATCAGAGAAGTCAATAGGTGAGGAGGAGGAGAAACAGAAAAAGACAAGGTTCAGAATAAGAGCTGGTGGTGGAAGTGAAAACAGAGATGATATAGATAAGATTCCAACCAACGCTCTAGAATTTCGAAAAAGCTTCAAACCACCAAAAGTGTCGCAAGCGGCATATTTGTGGATACCGCGTTCGCAAAGAGATAACTTGACACCTGATGTCATACAAAACTTTCTAGCGTACGTGCCTCCATCACATGCTATAGACAATCAATTGGCTTCTGGAGTTGAAGTTGAGAATTGGGCCATCGAAGTTTCAAAGGCTTATGGAGTTACCATTCAAGAGTTTTATAGGACGATCCTACCTGCTTGGATTGTCAATTGTATTGTGAATGGGACTAGCGATGAAAGGAAGAATGAGAAATCGTGGAGAGCTGTTGAACTAAATGCACAGGGTGAGGATATTGATGATTCAGAATACCCTATGGAACCAATGTACAAATTTGCTCTCCCGACAATGAGGAAAATAATGAGAAATTTTTCCAGCCAAGCAATTCTAATGTATCAGAATAGTGTGACTGCTGGAAAAGCTTTTGTAATAAAAGCAGCCCGAAATGCTGGGTATACAAGCATCGAAAACAAGTGGTTGGGTATTGACTTCCTAGCCGAAGCACAATTGTCACAAAGCCAACTTGATATCAAACATCAAATATTGGCTGCTAATGTTGGTAGAAGTAAAACTAAGTTGTTTGCTTTAGCTGCT
>JX417376:TZ:2011
AATCAATCAGAGAAGTCAATAGGTGAGGAGGAGGAGAAACAGAAAAAGACAAGGTTCAGAATAAGAGCTGGTGGTGGAAGTGAAAACAGAGATGATATAGATAAGATTCCAACCAACGCTCTAGAGTTTCGAAAGAGCTTCAAACCACCAAAAGTGTCGCAAGCGGCATATTTGTGGATACCGCGTTCGCAAAGAGATAATTTGACACCTGATGTCATACAAAACTTTCTAGCGTACGTGCCTCCATCACATGCTATAGACAATCAATTGGCCTCTGGAGTTGAAGTTGAGAATTGGGCCATCGAAGTTTCAAAGGCTTATGGAGTTACCATTCAAGAGTTTTATAGGACGATCCTACCTGCTTGGATTGTCAATTGTATTGTGAATGGGACTAGCGATGAAAGGAAGAATGAGAAATCGTGGAGAGCTGTTGAGTTAAATGCACAGGGTGAGGATATTGATGATTCAGAATACCCTATGGAACCAATGTACAAATTTGCTCTTCCGACAATGAGGAAAATAATGAGAAATTTTTCCAGCCAAGCAATTCTAATGTATCAGAATAGTGTGACTGCTGGAAAAGCTTTTGTAATAAAAGCAGCCCGAAATGCTGGGTATACAAGCATCGAAAACAAGTGGTTGGGTATTGACTTCCTAGCCGAAGCACAATTGTCACAAAGCCAACTTGATATCAAACATCAAATATTGGCTGCTAATGTTGGTAGAAGTAAAACTAAGTTGTTTGCTTTAGCTGCT
>JX417375:TZ:2011
AATCAATCAGAGAAGTCAATAGGTGAGGAGGAGGAGAAACAGAAAAAGACAAGGTTCAGAATAAGAGCTGGTGGTGGAAGTGAAAACAGAGATGATATAGATAAGATTCCAACCAACGCTCTAGAGTTTCGAAAGAGCTTCAAACCACCAAAAGTGTCGCAAGCGGCATATTTGTGGATACCGCGTTCGCAAAGAGATAATTTGACACCTGATGTCATACAAAACTTTCTAGCGTACGTGCCTCCATCACATGCTATAGACAATCAATTGGCCTCTGGAGTTGAAGTTGAGAATTGGGCCATCGAAGTTTCAAAGGCTTATGGAGTTACCATTCAAGAGTTTTATAGGACGATCCTACCTGCTTGGATTGTCAATTGTATTGTGAATGGGACTAGCGATGAAAGGAAGAATGAGAAATCGTGGAGAGCTGTTGAGTTAAATGCACAGGGTGAGGATATTGATGATTCAGAATACCCTATGGAACCAATGTACAAATTTGCTCTTCCGACAATGAGGAAAATAATGAGAAATTTTTCCAGCCAAGCAATTCTAATGTATCAGAATAGTGTGACTGCTGGAAAAGCTTTTGTAATAAAAGCAGCCCGAAATGCTGGGTATACAAGCATCGAAAACAAGTGGTTGGGTATTGACTTCCTAGCCGAAGCACAATTGTCACAAAGCCAACTTGATATCAAACATCAAATATTGGCTGCTAATGTTGGTAGAAGTAAAACTAAGTTGTTTGCTTTAGCTGCT
>JX417374:TZ:2011
AGTCGATCAGAGAAGTCAATAGGTGAGGGGGAGGAGAAACAGAAAAAGACAAGGTTCAGAATAAGAGCTGGTGGTGGAAGTGAAAACAGAGATGATATAGATAAGATTCCAACCAACGCTCTAGAGTTTCGAAAGAGCTTCAAACCACCAAAAGTGTCGCAAGCGGCATATTTGTGGATACCGCGTTCGCAAAGAGATAATTTGACACCTGATGTCATACAAAACTTTCTAGCGTACGTGCCTCCATCACATGCTATAGACAATCAATTGGCTTCTGGAGTTGAAGTTGAGAATTGGGCCATCGAAGTTTCAAAGGCTTATGGAGTTACCATTCAAGAGTTTTATAGGACGATCTTACCTGCTTGGATTGTCAATTGTATTGTGAATGGGACTAGCGATGAAAGGAAGAATGAGAAATCGTGGAGAGCTGTTGAGTTAAATGCACAGGGTGAGGATATTGATGATTCAGAATACCCTATGGAACCAATGTACAAATTTGCTCTCCCGACAATGAGGAAAATAATGAGAAATTTTTCCAGCCAAGCAATTCTAATGTATCAGAATAGTGTGACTGCTGGAAAAGCTTTTGTAATAAAAGCAGCCCGAAATGCTGGGTATACAAGCATCGAAAACAAGTGGTTGGGTATTGACTTCCTAGCCGAAGCACAATTGTCACAAAGCCAACTTGATATCAAACATCAAATATTGGCTGCCAATGTTGGTAGAAGTAAAACTAAGTTGTTTGCTTTAGCTGCT
>JX417373:TZ:2011
AATCAATCAGAGAAATCAATAGGTGAGGAGGAGGAGAAACAGAAAAAGACAAGGTTCAGAATAAGAGCTGGTGGTGGAAGTGAAAACAGAGATGATATAGATAAGATTCCAACCAATGCTCTAGAGTTTCGAAAGAGCTTCAAACCACCAAAAGTGTCGCAAGCGGCATATTTGTGGATACCGCGTTCGCAAAGAGATAATTTGACACCTGATGTCATACAAAACTTTCTAGCGTACGTGCCTCCATCACATGCTATAGACAATCAATTGGCTTCTGGAGTTGAAGTTGAGAATTGGGCCATCGAAGTTTCAAAGGCTTATGGAGTTACCATTCAAGAGTTTTATAGGACGATCCTACCTGCTTGGATTGTCAATTGTATTGTGAATGGGACTAGCGATGAAAGGAAGAATGAGAAATCGTGGAGAGCTGTTGAGTTAAATGCACAGGGTGAGGATATTGATGATTCAGAATACCCTATGGAACCAATGTACAAATTTGCTCTCCCAACAATGAGGAAAATAATGAGAAATTTTTCCAGCCAAGCAATTCTAATGTATCAGAATAGTGTGACTGCTGGAAAAGCTTTTGTAATAAAAGCAGCCCGAAATGCTGGGTATACAAGCATCGAAAACAAGTGGTTGGGTATTGACTTCCTAGCCGAAGCACAATTGTCACAAAGCCAACTTGATATCAAACATCAAATATTGGCTGCTAATGTTGGTAGAAGTAAAACTAAGTTGTTTGCTTTAGCTGCT
>JX417372:TZ:2011
AATCAATCAGAGAAATCAATAGGTGAGGAGGAGGAGAAACAGAAAAAGACAAGGTTCAGAATAAGAGCTGGTGGTGGAAGTGAAAACAGAGATGATATAGATAAGATTCCAACCAATGCTCTAGAGTTTCGAAAGAGCTTCAAACCACCAAAAGTGTCGCAAGCGGCATATTTGTGGATACCGCGTTCGCAAAGAGATAATTTGACACCTGATGTCATACAAAACTTTCTAGCGTACGTGCCTCCATCACATGCTATAGACAATCAATTGGCTTCTGGAGTTGAAGTTGAGAATTGGGCCATCGAAGTTTCAAAGGCTTATGGAGTTACCATTCAAGAGTTTTATAGGACGATCCTACCTGCTTGGATTGTCAATTGTATTGTGAATGGGACTAGCGATGAAAGGAAGAATGAGAAATCGTGGAGAGCTGTTGAGTTAAATGCACAGGGTGAGGATATTGATGATTCAGAATACCCTATGGAACCAATGTACAAATTTGCTCTCCCAACAATGAGGAAAATAATGAGAAATTTTTCCAGCCAAGCAATTCTAATGTATCAGAATAGTGTGACTGCTGGAAAAGCTTTTGTAATAAAAGCAGCCCGAAATGCTGGGTATACAAGCATCGAAAACAAGTGGTTGGGTATTGACTTCCTAGCCGAAGCACAATTGTCACAAAGCCAACTTGATATCAAACATCAAATATTGGCTGCTAATGTTGGTAGAAGTAAAACTAAGTTGTTTGCTTTAGCTGCT
>MG387658:KE:2013
AATCAACCAGAGAAGTCTGTAGGTGAGGATGAGGAGAAACATAAAAAGACAAGGTTCAGAATAAGAGCTGGTGGTGAAGATGGAAAGAGAGATGATATAGACAAGATTCCAACCAATGCTCTAGAATTTCGGAAGAGTTTCAAACCACCAAAAGTGTCACAAGCGGCATATGTGTGGATACCGCGTTCGCAAAGAGACAATTTGACACCTGATGTCATACAGAACTTTCTGGCGTACGTACCTCCATCACATGCTATAGACAATCAATTAGCTTCCGGAGTTGAGGTTGAGAATTGGGCCATCGAGGTCTCAAAAGCTTATGGAGTCACTATTCAAGAGTTTTATAGAACGATCCTACCTGCTTGGATTGTTAATTGTATTGTGAATGGGACTAGCGATGAGAGGAAGAATGAGAAATCGTGGAGAGCTGTTGAGCTAAATGCACAGGGTGAGGATATTGATGATTCAGAATACCCTATGGAACCAATGTATAAATTTGCTCTCCCAACAATGAGAAAAATAATGAGAAATTTTTCCAGCCAAGCAATTTTAATGTATCAGAATAGTGTGACTGCTGGAAAAGCTTTTGTAATAAAAGCAGCTCGAAATGCCGGGTATACAAGCATTGAAAATAAGTGGTTGGGTATTGACTTCCTAGCCGAAGCACAATTGTCACAAAGCCAACTGGATATCAAACATCAAATATTGGCTGCTAATGTTGGTAGAAGTAAAACTAAGTTGTTTGCTTTAGCTGCT
>LT560320:KE:2014
aATCAATCAGAAAAACCCATAGGTGAGGAGGAGGAGAAGCAAAAGAAAACGAGGTTCAGAATAAGAGCTGGTGGTGGGAGTGAAAAGAGAGATGATATAGATAAGATTCCAACCAACGCTCTAGAATTTCGAAAGAGCTTCAAACCACCAAAAGTGTCACAAGCGGCATATGTGTGGATACCGCGTTCGCAAAGAGATAATTTGACGCCTGATGTCATACAAAACTTTCTTGCGTACGTACCTCCATCACATGCTATAGACAATCAATTGGCTTCCGGAGCTGAAGTTGAGAATTGGGCCATCGGAGTTTCAAAAGCTTATGGAGTCACCATTCAAGAGTTTTATAGGACGATCTTACCTGCTTGGATTGTCAATTGTATTGTGAATGGGACTAGCGATGAAAGGAAGAATGAGAAATCGTGGAGAGCTGTTGAGTTGAATGCGCAGGGCGAGGATATTGATGATGCAGAATACCCTATGGAACCAATGTACAAATTCGCTCTCCCGACAATGAGGAAAATAATGAGAAATTTTTCCAGCCAAGCAATTCTAATGTATCAGAATAGTGTTACTGCTGGAAAAGCTTTTGTAATAAAAGCAGCCCGGAATGCTGGGTATACAAGCATTGAAAACAAGTGGTTGGGTATTGACTTCCTAGCCGAAGCACAATTGTCACAAAGTCAACTTGATATCAAGCATCAAATATTGGCTGCTAATGTTGGTAGAAGTAAAACTAAGTTGTTTGCTTTAGCTGCT
>LT560324:KE:2014
aATCAATCAGAAAAACCCATAGGTGAGGAGGAGGAGAAGCAAAAGAAAACGAGGTTCAGAATAAGAGCTGGTGGTGGGAGTGAAAAGAGAGATGATATAGATAAGATTCCAACCAACGCTCTAGAATTTCGAAAGAGCTTCAAACCACCAAAAGTGTCACAAGCGGCATATGTGTGGATACCGCGTTCGCAAAGAGATAATTTGACGCCTGATGTCATACAAAACTTTCTTGCGTACGTGCCTCCATCACATGCTATAGACAATCAATTAGCTTCCGGAGCTGAAGTTGAGAATTGGGCCATCGAAGTTTCAAAAGCTTATGGAGTCACCATTCAAGAGTTTTATAGGACGATCTTACCTGCTTGGATTGTCAATTGTATTGTGAATGGGACTAGCGATGAAAGGAAGAATGAGAAATCGTGGAGAGCTGTTGAGTTGAATGCGCAGGGCGAGGATATTGATGATGCAGAATACCCTATGGAACCAATGTACAAATTCGCTCTCCCGACAATGAGGAAAATAATGAGAAATTTTTCCAGCCAAGCAATTCTAATGTATCAGAATAGTGTGACTGCTGGAAAAGCTTTTGTAATAAAAGCAGCCCGGAATGCTGGGTATACAAGCATTGAAAACAAGTGGTTGGGTATTGACTTCCTAGCCGAAGCACAATTGTCACAAAGTCAACTTGATATCAAGCATCAAATATTGGCTGCTAATGTTGGTAGAAGTAAAACTAAGTTGTTTGCTTTAGCTGCT
>LT560321:KE:2014
aATCAATCAGAAAAACCCATAGGTGAGGAGGAGGAGAAGCAAAAGAAAACGAGGTTCAGAATAAGAGCTGGTGGTGGGAGTGAAAAGAGAGATGATATAGATAAGATTCCAACCAACGCTCTAGAATTTCGAAAGAGCTTCAAACCACCAAAAGTGTCACAAGCGGCATATGTGTGGATACCGCGTTCGCAAAGAGATAATTTGACGCCTGATGTCATACAAAACTTTCTTGCGTACGTGCCTCCATCACATGCTATAGACAATCAATTGGCTTCCGGAGCTGAAGTTGAGAATTGGGCCATCGAAGTTTCAAAAGCTTATGGAGTCACCATTCAAGAGTTTTATAGGACGATCTTACCTGCTTGGATTGTCAATTGTATTGTGAATGGGACTAGCGATGAAAGGAAGAATGAGAAATCGTGGAGAGCTGTTGAGTTGAATGCGCAGGGCGAGGATATTGATGATGCAGAATACCCTATGGAACCAATGTACAAATTCGCTCTCCCGACAATGAGGAAAATAATGAGAAATTTTTCCAGCCAAGCAATTCTAATGTATCAGAATAGTGTGACTGCTGGAAAAGCTTTTGTAATAAAAGCAGCCCGGAATGCTGGGTATACAAGCATTGAAAACAAGTGGTTGGGTATTGACTTCCTAGCCGAAGCACAATTGTCACAAAGTCAACTTGATATCAAGCATCAAATATTGGCTGCTAATGTTGGTAGAAGTAAAACTAAGTTGTTTGCTTTAGCTGCT
>LT560322:KE:2014
aATCAATCAGAAAAACCCATAGGTGAGGAGGAGGAGAAGCAAAAGAAAACGAGGTTCAGAATAAGAGCTGGTGGTGGGAGTGAAAAGAGAGATGATATAGATAAGATTCCAACCAACGCTCTAGAATTTCGAAAGAGCTTCAAACCACCAAAAGTGTCACAAGCGGCATATGTGTGGATACCGCGTTCGCAAAGAGATAATTTGACGCCTGATGTCATACAAAACTTTCTTGCGTACGTGCCTCCATCACATGCTATAGACAATCAATTGGCTTCCGGAGCTGAAGTTGAGAATTGGGCCATCGGAGTTTCAAAAGCTTATGGAGTCACCATTCAAGAGTTTTATAGGACGATCTTACCTGCTTGGATTGTCAATTGTATTGTGAATGGGACTAGCGATGAAAGGAAGAATGAGAAATCGTGGAGAGCTGTTGAGTTGAATGCGCAGGGCGAGGATATTGATGATGCAGAATACCCTATGGAACCAATGTACAAATTCGCTCTCCCGACAATGAGGAAAATAATGAGAAATTTTTCCAGCCAAGCAATTCTAATGTATCAGAATAGTGTGACTGCTGGAAAAGCTTTTGTAATAAAAGCAGCCCGGAATGCTGGGTATACAAGCATTGAAAACAAGTGGTTGGGTATTGACTTCCTAGCCGAAGCACAATTGTCACAAAGTCAACTTGATATCAAGCATCAAATATTGGCTGCTAATGTTGGTAGAAGTAAAACTAAGTTGTTTGCTTTAGCTGCT
>LT560323:KE:2014
aATCAATCAGAAAAACCCATAGGTGAGGAGGAGGAGAAGCAAAAGAAAACGAGGTTCAGAATAAGAGCTGGTGGTGGGAGTGAAAAGAGAGATGATATAGATAAGATTCCAACCAACGCTCTAGAATTTCGAAAGAGCTTCAAACCACCAAAAGTGTCACAAGCGGCATATGTGTGGATACCGCGTTCGCAAAGAGATAATTTGACGCCTGATGTCATACAAAACTTTCTTGCGTACGTGCCTCCATCACATGCTATAGACAATCAATTAGCTTCCGGAGCTGAAGTTGAGAATTGGGCCATCGAAGTTTCAAAAGCTTATGGAGTCACCATTCAAGAGTTTTATAGGACGATCTTACCTGCTTGGATTGTCAATTGTATTGTGAATGGGACTAGCGATGAAAGGAAGAATGAGAAATCGTGGAGAGCTGTTGAGTTGAATGCGCAGGGCGAGGATATTGATGATGCAGAATACCCTATGGAACCAATGTACAAATTCGCTCTCCCGACAATGAGGAAAATAATGAGAAATTTTTCCAGCCAAGCAATTCTAATGTATCAGAATAGTGTGACTGCTGGAAAAGCTTTTGTAATAAAAGCAGCCCGGAATGCTGGGTATACAAGCATTGAAAACAAGTGGTTGGGTATTGACTTCCTAGCCGAAGCACAATTGTCACAAAGTCAACTTGATATCAAGCATCAAATATTGGCTGCTAATGTTGGTAGAAGTAAAACTAAGTTGTTTGCTTTAGCTGCT
>MZ362877:KM:2019
aATCAATCAGAGAAACCTATAGGTGAGGAGGAGGAGAAACATAAAAAGACAAGGTTCAGAATAAGAGCTGGTGGTGGAAGTGAAAAGAGAGATGATATAGATAAGATTCCAACCAACGCTCTAGAATTTCGAAAGAGCTTCAAACCACCAAAAGTGTCACAAGCGGCATATGTGTGGATACCGCGTTCGCAAAGAGATAATTTGACACCTGATGTCATACAGAACTTTCTAGCGTACGTGCCTCCATCACATGCTATAGACAATCAATTGGCTTCTGGAGTTGAAGTTGAGAATTGGGCCATCGAAGTTTCAAAAGCTTATGGAGTCACCATTCAAGAGTTTTATAGAACGATCCTACCTGCTTGGATTGTCAATTGTATTGTGAATGGGACCAGTGATGAAAGGAAGAATGAGAAATCGTGGAGAGCTGTTGAGTTAAATGCACAGGGTGAGGATATTGATGATTCAGAATACCCTATGGAACCAATGTACAAATTTGCTCTCCCGACAATGAGGAAAATAATGAGAAATTTTTCCAGCCAAGCAATTCTAATGTATCAGAATAGTGTGACTGCTGGAAAAGCTTTTGTAATAAAAGCAGCCCGAAATGCTGGGTATACAAGCATTGAAAACAAGTGGTTGGGTATTGACTTCCTAGCCGAAGCACAATTGTCACAAAGCCAACTAGATATCAAACATCAAATATTGGCCGCTAATGTTGGTAGAAGTAAAACTAAATTGTTTGCTTTAGCTGCT
>MK103392:KM:2017
aATCAATCAGAGAAGCCTATAGGTGAGGAGGAGGAGAAACATAAAAAGACAAGGTTCAGAATAAGAGCTGGTGGTGGAAGTGAAAAGAGAGATGATATAGATAAGATTCCAACCAACGCTCTAGAATTTCGAAAGAGCTTCAAACCACCAAAAGTGTCACAAGCGGCATATGTGTGGATTCCGCGTTCGCAAAGAGATAATTTGACACCTGATGTCATACAGAACTTTCTAGCGTACGTGCCTCCATCACATGCTATAGACAATCAATTGGCTTCTGGAGTTGAAGTTGAGAATTGGGCCATCGAAGTTTCAAAAGCTTATGGAGTCACCATTCAAGAGTTTTATAGAACGATCCTACCTGCTTGGATTGTCAATTGTATTGTGAATGGGACTAGTGATGAAAGGAAGAATGAGAAATCGTGGAGAGCTGTTGAGTTAAATGCACAGGGTGAGGATATTGATGATTCAGAATACCCTATGGAACCAATGTACAAATTTGCTCTCCCGACAATGAGGAAAATAATGAGAAATTTTTCCAGCCAAGCAGTTCTAATGTATCAGAATAGTGTGACTGCTGGAAAAGCTTTTGTAATAAAAGCAGCCCGAAATGCTGGGTATACAAGCATTGAAAACAAGTGGTTGGGTATTGACTTCCTAGCCGAAGCACAATTGTCACAAAGCCAACTTGATATTAAACATCAAATATTGGCTGCTAATGTTGGTAGAAGTAAAACTAAATTGTTTGCTTTAGCTGCT
>MK103393:KM:2017
aATCAATCAGAGAAGCCTATAGGTGAGGAGGAGGAGAAACATAAAAAGACAAGGTTCAGAATAAGAGCTGGTGGTGGAAGTGAAAAGAGAGATGATATAGATAAGATTCCAACCAACGCTCTAGAATTTCGAAAGAGCTTCAAACCACCAAAAGTGTCACAAGCGGCATATGTGTGGATTCCGCGTTCGCAAAGAGATAATTTGACACCTGATGTCATACAGAACTTTCTAGCGTACGTGCCTCCATCACATGCTATAGACAATCAATTGGCTTCTGGAGTTGAAGTTGAGAATTGGGCCATCGAAGTTTCAAAAGCTTATGGAGTCACCATTCAAGAGTTTTATAGAACGATCCTACCTGCTTGGATTGTCAATTGTATTGTGAATGGGACTAGTGATGAAAGGAAGAATGAGAAATCGTGGAGAGCTGTTGAGTTAAATGCACAGGGTGAGGATATTGATGATTCAGAATACCCTATGGAACCAATGTACAAATTTGCTCTCCCGACAATGAGGAAAATAATGAGAAATTTTTCCAGCCAAGCAGTTCTAATGTATCAGAATAGTGTGACTGCTGGAAAAGCTTTTGTAATAAAAGCAGCCCGAAATGCTGGGTATACAAGCATTGAAAACAAGTGGTTGGGTATTGACTTCCTAGCCGAAGCACAATTGTCACAAAGCCAACTTGATATTAAACATCAAATATTGGCTGCTAATGTTGGTAGAAGTAAAACTAAATTGTTTGCTTTAGCTGCT
>LT560314:KE:2014
aATCAATCAGAGAAATCTATAGGTGAGGAAGAGGAAAAGCATAAAAAGACAAGGTTCAGAATAAGAGCAGGTGGTGGAAGTGAAAAGAGAGATGATATAGATAAGATTCCAACCAACGCTCTAGAATTCCGGAAAAGCTTCAAACCACCAAAAGTGTCACAAGCGGCATATGTGTGGATACCGCGTTCGCAAAGAGATAATTTGACGCCTGATGTCATACAGAACTTTCTAGCGTACGTGCCGCCATCACATGCTATAGACAATCAATTGGCTTCCGGAGCTGAAGTTGAGAACTGGGCCATTGAAGTTTCAAAAGCTTATGGAGTTACCATTCAAGAGTTTTATAGAACGATCCTACCTGCTTGGATTGTCAATTGTATTGTGAATGGGACTAGTGATGAGAGGAAGAATGAGAAATCGTGGAGAGCTGTTGAGCTAAATGCACAGGGTGAGGATATTGATGATTCAGAATACCCTATGGAACCAATGTATAAATTTGCTCTCCCGACAATGAGGAAAATAATGAGAAATTTTTCCAGCCAAGCAATTTTGATGTATCAGAATAGTGTGACTGCTGGAAAAGCTTTTGTGATAAAAGCAGCCCGAAATGCTGGGTACACAAGCATTGAAAATAAGTGGTTAGGTATTGACTTCCTAGCCGAAGCACAATTGTCACAAAGCCAACTTGATATTAAACATCAAATATTGGCTGCTAATGTTGGCAGAAATAAAACTAAGTTGTTTGCTTTAGCTGCT
>LT560326:KE:2014
aATCAATCAGAGAAATCTATAGGTGAGGAAGAGGAAAAGCATAAAAAGACAAGGTTCAGAATAAGAGCAGGTGGTGGAAGTGAAAAGAGAGATGATATAGATAAGATTCCAACCAACGCTCTAGAATTCCGGAAAAGCTTCAAACCACCAAAAGTGTCACAAGCGGCATATGTGTGGATACCGCGTTCGCAAAGAGATAATTTGACGCCTGATGTCATACAGAACTTTCTAGCGTACGTGCCGCCATCACATGCTATAGACAATCAATTGGCTTCCGGAGCTGAAGTTGAGAACTGGGCCATTGAAGTTTCAAAAGCTTATGGAGTTACCATTCAAGAGTTTTATAGAACGATCCTACCTGCTTGGATTGTCAATTGTATTGTGAATGGGACCAGTGATGAAAGGAAGAATGAGAAATCGTGGAGAGCTGTTGAGTTAAATGCACAGGGCGAGGATATTGATGACTCGGAATACCCTATGGAACCAATGTACAAATTTGCTCTCCCGACAATGAGGAAAATAATGAGGAATTTTTCCAGCCAAGCAATTCTAATGTATCAGAATAGTGTGTCTGCTGGAAAAGTTTTTGTGATAAAAGCAGCCCGAAATGCTGGGTATACAAGCATTGAAAACAAGTGGTTGGGTATTGACTTCCTAGCTGAAGCACAATTGTCACAAAGCCAACTTGATATCAAACATCAAATATTGGCTGCTAATGTTGGTAGAAGTAAAACTAAGTTGTTTGCTTTAGCTGCT
>LT560329:KE:2014
aATCAATCAGAGAAATCTATAGGTGAGGAAGAGGAAAAGCATAAAAAGACAAGGTTCAGAATAAGAGCAGGTGGTGGAAATGAAAAGAGAGATGATATAGATAAGATTCCAACCAACGCTCTAGAATTCCGGAAAAGCTTCAAACCACCAAAAGTGTCACAAGCGGCATATGTGTGGATACCGCGTTCGCAAAGAGATAATTTGACGCCTGATGTCATACAGAACTTTCTAGCGTACGTGCCGCCATCACATGCTATAGACAATCAATTGGCTTCCGGAGCTGAAGTTGAGAACTGGGCCATTGAAGTTTCAAAAGCTTATGGAGTTACCATTCAAGAGTTTTATAGAACGATCCTACCTGCTTGGATTGTTAATTGTATTGTGAATGGGACCAGTGATGAAAGGAAGAATGAGAAATCGTGGAGAGCTGTTGAGTTAAATGCACAGGGCGAGGATATTGATGACTCAGAATACCCTATGGAGCCAATGTACAAATTTGCTCTCCCGACAATGAGGAAAATAATGAGAAATTTTTCCAGCCAAGCAATTCTAATGTATCAGAATAGTGTGTCTGCTGGAAAAGCTTTTGTGATAAAAGCAGCCCGAAATGCTGGGTATACAAGCATTGAAAACAAGTGGTTGGGTATTGACTTCCTAGCTGAAGCACAATTGTCACAAAGCCAACTTGATATCAAACATCAAATATTGGCTGCTAATGTTGGTAGAAGTAAAACTAAGTTGTTTGCTTTAGCTGCT
>LT560328:KE:2014
aATCAATCAGAGAAATCTATAGGTGAGGAAGAGGAAAAGCATAAAAAGACAAGGTTCAGAATAAGAGCAGGTGGTGGTAGTGAAAAGAGAGATGATATAGATAAGATTCCAACCAACGCTCTAGAATTCCGGAAAAGCTTCAAACCACCAAAAGTGTCACAAGCGGCATATGTGTGGATACCGCGTTCGCAAAGAGATAATTTGACGCCTGATGTCATACAGAACTTTCTAGCGTACGTGCCGCCATCACATGCTATAGACAATCAATTGGCTTCCGGAGTTGAAGTTGAGAACTGGGCCATTGAAGTTTCAAAAGCTTATGGAGTTACCATTCAAGAGTTTTATAGAACGATCCTACCTGCTTGGATTGTCAATTGTATTGTGAATGGGACCAGTGATGAAAGGAAGAATGAGAAATCGTGGAGAGCTGTTGAGTTAAATGCACAGGGCGAGGATATTGATGACTCAGAATACCCTATGGAACCAATGTACAAATTTGCTCTCCCGACAATGAGGAAAATAATGAGGAATTTTTCCAGCCAAGCAATTCTAATGTATCAGAATAGTGTGTCTGCTGGAAAAGCTTTTGTGATAAAAGCAGCCCGAAATGCTGGGTATACAAGCATTGAAAACAAGTGGTTGGGTATTGACTTCCTAGCTGAAGCACAATTGTCACAAAGCCAACTTGATATCAAACATCAAATATTGGCTGCTAATGTTGGTAGAAGTAAAACTAAGTTGTTTGCTTTAGCTGCT
>LT560317:KE:2014
aATCAATCAGAGAAATCTATAGGTGAGGAAGAGGAAAAGCATAAAAAGACAAGGTTCAGAATAAGAGCAAGTGGTGGAAGTGAAAAGAGAGATGATATAGATAAGATTCCAACCAACGCTCTAGAATTCCGGAAAAGCTTCAAACCACCAAAAGTGTCACAAGCGGCATATGTGTGGATACCGCGTTCGCAAAGAGATAATTTGACGCCTGATGTCATACAGAACTTTCTAGCGTACGTGCCGCCATCACATGCTATAGACAATCAATTGGCATCCGGAGTTGAAGTTGAGAACTGGGCCATTGAAGTTTCAAAAGCTTATGGAGTTACCATTCAAGAGTTTTATAGAACGATCCTACCTGCTTGGATTGTCAATTGTATTGTGAATGGGACCAGTGATGAAAGGAAGAATGAGAAATCGTGGAGAGCTGTTGAGTTAAATGCACAGGGCGAGGATATTGATGACTCAGAATACCCTATGGAACCAATGTACAAATTTGCTCTCCCGACAATGAGGAAAATAATGAGGAATTTTTCCAGCCAAGCAATTCTAATGTATCAGAATAGTGTGTCTGCTGGAAAAGCTTTTGTGATAAAAGCAGCCCGAAATGCTGGGTATACAAGCATTGAAAACAAGTGGTTGGGTATTGACTTCCTAGCTGAAGCACAATTGTCACAAAGCCAACTTGATATCAAACATCAAATATTGGCTGCTAATGTTGGTAGAAGTAAAACTAAGTTGTTTGCTTTAGCTGCT
>LT560313:KE:2014
aATCAATCAGAGAAATCTATAGGTGAGGAAGAGGAAAAGCATAAAAAGACAAGGTTCAGAATAAGAGCAGGTGGTGGAAGTGAAAAGAGAGATGATATAGATAAGATTCCAACCAACGCTCTAGAATTCCGGAAAAGCTTCAAACCACCAAAAGTGTCACAAGCGGCATATTTGTGGATACCGCGTTCGCAAAGAGATAATTTGACGCCTGATGTCATACAGAACTTTCTAGCGTACGTGCCGCCATCACATGCTATAGACAATCAATTGGCATCCGGAGTTGAAGTTGAGAACTGGGCCATTGAAGTTTCAAAAGCTTATGGAGTTACCATTCAAGAGTTTTATAGAACGATCCTACCTGCTTGGATTGTCAATTGTATTGTGAATGGGACCAGTGATGAAAGGAAGAATGAGAAATCGTGGAGAGCTGTTGAGTTAAATGCACAGGGCGAGGATATTGATGACTCAGAATACCCTATGGAACCAATGTACAAATTTGCTCTCCCGACAATGAGGAAAATAATGAGGAATTTTTCCAGCCAAGCAATTCTAATGTATCAGAATAGTGTGTCTGCTGGAAAAGCTTTTGTGATAAAAGCAGCCCGAAATGCTGGGTATACAAGCATTGAAAATAAGTGGTTGGGTATTGACTTCCTAGCTGAAGCACAATTGTCACAAAGCCAACTTGATATCAAACATCAAATATTGGCTGCTAATGTTGGTAGAAGTAAAACTAAGTTGTTTGCTTTAGCTGCT
>LT560318:KE:2014
aATCAATCAGAGAAATCTATAGGTGAGGAAGAGGAAAAGCATAAAAAGACAAGGTTCAGAATAAGAGCAGGTGGTGGAAGTGAAAAGAGAGATGATATAGATAAGATTCCAACTAACGCTCTAGAATTCCGGAAAAGCTTCAAACCACCAAAAGTGTCACAAGCGGCATATTTGTGGATACCGCGTTCGCAAAGAGATAATTTGACGCCTGATGTCATACAGAACTTTCTAGCGTACGTGCCGCCATCACATGCTATAGACAATCAATTGGCATCCGGAGTTGAAGTTGAGAACTGGGCCATTGAAGTTTCAAAAGCTTATGGAGTTACCATTCAAGAGTTTTATAGAACGATCCTACCTGCTTGGATTGTCAATTGTATTGTGAATGGGACCAGTGATGAAAGGAAGAATGAGAAATCGTGGAGAGCTGTTGAGTTAAATGCACAGGGTGAGGATATTGATGACTCAGAATACCCTATGGAACCAATGTACAAATTTGCTCTCCCGACAATGAGGAAAATAATGAGGAATTTTTCCAGCCAAGCAATTCTAATGTATCAGAATAGTGTGTCTGCTGGAAAAGCTTTTGTGATAAAAGCAGCCCGAAATGCTGGGTATACAAGCATTGAAAACAAGTGGTTGGGTATTGACTTCCTAGCTGAAGCACAATTGTCACAAAGCCAACTTGATATCAAACATCAAATATTGGCTGCTAATGTTGGTAGAAGTAAAACTAAGTTGTTTGCTTTAGCTGCT
>LT560316:KE:2014
aATCAATCAGAGAAATCTATAGGTGAGGAAGAGGAAAAGCATAAAAAGACAAGGTTCAGAATAAGAGCAGGTGGTGGAAGTGAAAAGAGAGATGATATAGATAAGATTCCAACCAACGCTCTAGAATTCCGGAAAAGCTTCAAACCACCAAAAGTGTCACAAGCGGCATATGTGTGGATACCGCGTTCGCAAAGAGATAATTTGACGCCTGATGTCATACAGAACTTTCTAGCGTACGTGCCGCCATCACATGCTATAGACAATCAATTGGCATCCGGAGTTGAAGTTGAGAACTGGGCCATTGAAGTTTCAAAAGCTTATGGAGTTACCATTCAAGAGTTTTATAGAACGATCCTACCTGCTTGGATTGTCAATTGTATTGTGAATGGGACCAGTGATGAAAGGAAGAATGAGAGATCGTGGAGAGCTGTTGAGTTAAATGCACAGGGCGAGGATATTGATGACTCAGAATACCCTATGGAACCAATGTACAAATTTGCTCTCCCGACAATGAGGAAAATAATGAGGAATTTTTCCAGCCAAGCAATTCTAATGTATCAGAATAGTGTGTCTGCTGGAAAAGCTTTTGTGATAAAAGCAGCCCGAAATGCTGGGTATACAAGCATTGAAAACAAGTGGTTGGGTATTGACTTCCTAGCTGAAGCACAATTGTCACAAAGCCAACTTGATATCAAACATCAAATATTGGCTGCTAATGTTGGTAGAAGTAAAACTAAGTTGTTTGCTTTAGCTGCT
>LT560330:KE:2014
aATCAATCAGAGAAATCTATAGGTGAGGAAGAGGAAAAGCATAAAAAGACAAGGTTCAGAATAAGAGCAGGTGGTGGAAGTGAAAAGAGAGATGATATAGATAAGATTCCAACCAACGCTCTAGAATTCCGGAAAAGCTTCAAACCACCAAAAGTGTCACAAGCGGCATATGTGTGGATACCGCGTTCGCAAAGAGATAATTTGACGCCTGATGTCATACAGAACTTTCTAGCGTACGTGCCGCCATCACATGCTATAGACAATCAATTGGCTTCCGGAGCTGAAGTTGAGAACTGGGCCATTGAAGTTTCAAAAGCTTATGGAGTTACCATTCAAGAGTTTTATAGAACGATCCTACCTGCTTGGATTGTCAATTGTATTGTGAATGGGACCAGTGATGAAAGGAAGAATGAGAAATCGTGGAGAGCTGTTGAGTTAAATGCACAGGGCGAGGATATTGATGACTCGGAATACCCTATGGAACCAATGTACAAATTTGCTCTCCCGACAATGAGGAAAATAATGAGGAATTTTTCCAGCCAAGCAATTCTAATGTATCAGAATAGTGTGTCTGCTGGAAAAGCTTTTGTGATAAAAGCAGCCCGAAATGCTGGGTATACAAGCATTGAAAACAAGTGGTTGGGTATTGACTTCCTAGCTGAAGCACAATTGTCACAAAGCCAACTTGATATCAAACATCAAATATTGGCTGCTAATGTTGGTAGAAGTAAAACTAAGTTGTTTGCTTTAGCTGCT
>LT560327:KE:2014
aATCAATCAGAGAAATCTATAGGTGAGGAAGAGGAAAAGCATAAAAAGACAAGGTTCAGAATAAGAGCAGGTGGTGGAAGTGAAAAGAGAGATGATATAGATAAGATTCCAACCAACGCTCTAGAATTCCGGAAAAGCTTCAAACCACCAAAAGTGTCACAAGCGGCATATGTGTGGATACCGCGTTCGCAAAGAGATAATTTGACGCCTGATGTCATACAGAACTTTCTAGCGTACGTGCCGCCATCACATGCTATAGACAATCAATTGGCTTCCGGAGCTGAAGTTGAGAACTGGGCCATTGAAGTTTCAAAAGCTTATGGAGTTACCATTCAAGAGTTTTATAGAACGATCCTACCTGCTTGGATTGTCAATTGTATTGTGAATGGGACCAGTGATGAAAGGAAGAATGAGAAATCGTGGAGAGCTGTTGAGTTAAATGCACAGGGCGAGGATATTGATGACTCGGAATACCCTATGGAACCAATGTACAAATTTGCTCTCCCGACAATGAGGAAAATAATGAGGAATTTTTCCAGCCAAGCAATTCTAATGTATCAGAATAGTGTGTCTGCTGGAAAAGCTTTTGTGATAAAAGCAGCCCGAAATGCTGGGTATACAAGCATTGAAAACAAGTGGTTGGGTATTGACTTCCTAGCTGAAGCACAATTGTCACAAAGCCAACTTGATATCAAACATCAAATATTGGCTGCTAATGTTGGTAGAAGTAAAACTAAGTTGTTTGCTTTAGCTGCT
>LT560319:KE:2014
aATCAATCAGAGAAATCTATAGGTGAGGAAGAGGAAAAGCATAAAAAGACAAAGTTCAGAATAAGAGCAGGTGGTGGAAATGAAAAGAGAGATGATATAGATAAGATTCCAACCAACGCTCTAGAATTCCGGAAAAGCTTCAAACCACCAAAAGTGTCACAAGCGGCATATGTGTGGATACCGCGTTCGCAAAGAAATAATTTGACGCCTGATGTCATACAGAACTTTCTAGCGTACGTGCCGCCATCACATGCTATAGACAATCAATTGGCTTCCGGAGTTGAAGTTGAGAACTGGGCCATTGCAGTTTCAAAAGCTTATGGAGTTACCATTCAAGAGTTTTATAGAACGATCCTACCTGCTTGGATTGTCAATTGTATTGTGAATGGAACCAGTGATGAAAGGAAGAATGAGAAATCATGGAGAGCTGTTGAGTTAAATGCACAGGGCGAGGATATTGATGACTCAGAATACCCTATGGAACCAATGTACAAATTTGCTCTCCCGACAATGAGGAAAATAATGAGGAATTTTTCCAGCCAAGCAATTCTAATGTATCAGAATAGTGTGTCTGCTGGAAAAGCTTTTGTGATAAAAGCAGCCCGAAATGCTGGGTATACAAGCATTGAAAACAAGTGGTTGGGTATTGACTTCCTAGCTGAAGCACAATTGTCACAAAGCCAACTTGATATCAAACATCAAATATTGGCTGCTAATGTTGGTAGAAGTAAAACTAAGTTGTTTGCTTTAGCTGCT
>LT560325:KE:2014
aATCAATCAGAGAAATCTATAGGTGAGGAAGAGGAAAAGCATAAAAAGACAAAGTTCAGAATAAGAGCAGGTGGTGGAAATGAAAAGAGAGATGATATAGATAAGATTCCAACCAACGCTCTAGAATTCCGGAAAAGCTTCAAACCACCAAAAGTGTCACAAGCGGCATATGTGTGGATACCGCGTTCGCAAAGAGATAATTTGACGCCTGATGTCATACAGAACTTTCTAGCGTACGTGCCGCCATCACATGCTATAGACAATCAATTGGCTTCCGGAGCTGAAGTTGAGAACTGGGCCATTGAAGTTTCAAAAGCTTATGGAGTTACCATTCAAGAGTTTTATAGAACGATCCTACCTGCTTGGATTGTCAATTGTATTGTGAATGGAACCAGTGATGAAAGGAAGAATGAGAAATCGTGGAGAGCTGTTGAGTTAAATGCACAGGGCGAGGATATTGATGACTCAGAATACCCTATGGAACCAATGTACAAATTTGCTCTCCCGACAATGAGGAAAATAATGAGGAATTTTTCCAGCCAAGCAATTCTAATGTATCAGAATAGTGTGTCTGCTGGAAAAGCTTTTGTGATAAAAGCAGCCCGAAATGCTGGGTATACAAGCATTGAAAACAAGTGGTTGGGTATTGACTTCCTAGCTGAAGCACAATTGTCACAAAGCCAACTTGATATCAAACATCAAATATTGGCTGCTAATGTTGGTAGAAGTAAAACTAAGTTGTTTGCTTTAGCTGCT
>LT560312:KE:2014
aATCAATCAGAGAAATCTATAGGTGAGGAAGAGGAAAAGCATAAAAAGACAAAGTTCAGAATAAGAGCAGGTGGTGGAAATGAAAAGAGAGATGATATAGATAAGATTCCAACCAACGCTCTAGAATTCCGGAAAAGCTTCAAACCACCAAAAGTGTCACAAGCGGCACATGTGTGGATACCGCGTTCGCAAAGAGATAATTTGACGCCTGATGTCATACAGAACTTTCTAGCGTACGTGCCGCCATCACATGCTATAGACAATCAATTGGCTTCCGGAGCTGAAGTTGAGAACTGGGCCATTGAAGTTTCAAAAGCTTATGGAGTTACCATTCAAGAGTTTTATAGAACGATCCTACCTGCTTGGATTGTCAATTGTATTGTGAATGGAACCAGTGATGAAAGGAAGAATGAGAAATCGTGGAGAGCTGTTGAGTTAAATGCACAGGGCGAGGATATTGATGACTCAGAATACCCTATGGAACCAATGTACAAATTTGCTCTCCCGACAATGAGGAAAATAATGAGGAATTTTTCCAGCCAAGCAATTCTAATGTATCAGAATAGTGTGTCTGCTGGAAAAGCTTTTGTGATAAAAGCAGCCCGAAATGCTGGGTATACAAGCATTGAAAACAAGTGGTTGGGTATTGACTTCCTAGCTGAAGCACAATTGTCACAAAGCCAACTTGATATCAAACATCAAATATTGGCTGCTAATGTTGGTAGAAGTAAAACTAAGTTGTTTGCTTTAGCTGCT
>LT560311:KE:2014
aATCAATCAGAGAAATCTATAGGTGAGGAAGAGGAAAAGCATAAAAAGACAAAGTTCAGAATAAGAGCAGGTGGTGGAAATGAAAAGAGAGATGATATAGATAAGATTCCAACCAACGCTCTAGAATTCCGGAAAAGCTTCAAACCACCAAAAGTGTCACAAGCGGCATATGTGTGGATACCGCGTTCGCAAAGAGATAATTTGACGCCTGATGTCATACAGAACTTTCTAGCGTACGTGCCGCCATCACATGCTATAGACAATCAATTGGCTTCCGGAGCTGAAGTTGAGAACTGGGCCATTGAAGTTTCAAAAGCCTATGGAGTTACCATTCAAGAGTTTTATAGAACGATCCTACCTGCTTGGATTGTCAATTGTATTGTGAATGGAACCAGTGATGAAAGGAAGAATGAGAAATCGTGGAGAGCTGTTGAGTTAAATGCACAGGGCGAGGATATTGATGACTCAGAATACCCTATGGAACCAATGTACAAATTTGCTCTCCCGACAATGAGGAAAATAATGAGGAATTTTTCCAGCCAAGCAATTCTAATGTATCAGAATAGTGTGTCTGCTGGAAAAGCTTTTGTGATAAAAGCAGCCCGAAATGCTGGGTATACAAGCATTGAAAACAAGTGGTTGGGTATTGACTTCCTAGCTGAAGCACAATTGTCACAAAGCCAACTTGATATCAAACATCAAATATTGGCTGCTAATGTTGGTAGAAGTAAAACTAAGTTGTTTGCTTTAGCTGCT
>KY563366:MZ:2014
AGTCAATCGGAAAAGTCTAAAAGTGAGGATGAGGAGAAACAGAGGAAGACAAGGTTCAAATTAAGAGCTGGTGGTGGAAGTGAAAAGAGAGATGATATAGATAAGATTCCAACCAACGCTCTAGAATTTCGGAAGAGTTTCAAACCACCAAAAGTGTCACAAGCGGCATGTGTGTGGATACCGCGTTCGCAAAGAGATAATTTGACACCTGATGTCATACAGAACTTTCTAGCGTACGTGCCTCCATCACATGCTATAGATAATCAATTGGCTTCTGGAGTCGAAGTTGAGAATTGGGCTGTCGAAGTCTCAAAAGCTTATGGGGTCACTATTCAAGAGTTTTATAGGACGATCCTACCTGCTTGGATTGTCAATTGTATTGTGAATGGGACTAGTGATGAAAGAAAGAATGAAAAATCGTGGAGAGCTGTTGAGCTAAATGCACAGGGTGAGGATGTTGATGATTTTGAGTATCCAATGGAACCAATGTATAGATTTGCACTCCCAACAATGAGGAAAATAATGAGAAATTTTTCAAGTCAAGCAATCCTCATGTATCAAAATAGTGTGACTGCTGGAAAAGCTTTTGTAATAAAAGCAGCTCGAAATGCCGGGTATACAAGCATTGAAAACAAGTGGTTAGGTATTGACTTCCTAGCCGAAGCACAATTGTCACAAAGCCAACTTGATATCAAACATCAAATATTGGCTGCTAATGTTAGTAGGAGTAAAACTAAGCTGTTTGCCTTAGCTGCT
>KY563365:MZ:2014
AGTCAATCAGAAAAGTCTAAAAATGAGGATGAGGAGAAACAGAAAAAGACAAGATTCAAAATCAGAGCTGGTGGTGGAAGTGAAAAGAGAGATGATATAGACAAGATTCCAACCAATGCTCTAGAATTTCGAAAGAGCTTCAAACCACCAAAGGTGTCACAAGCAGCATATGTGTGGATACCGCGTTCGCAAAGAGATAATTTGACACCTGATGTCATCCAAAACTTTCTAGCGTACGTGCCTCCATCACATGCTATAGATAATCAATTGGCTTCTGGAGTTGAAGTTGAAAATTGGGCTATCGGAGTCTCGAAAGCTTATGGAGTCACCATTCAAGAGTTTTATAGAACGATCCTGCCTGCTTGGATTGTCAATTGTATTGTGAATGGGACTAGTGATGAGAGGAAGAATGAGAAATCGTGGAGAGCTGTTGAGCTTAATGCACAGGGTGAGGATATTGATGATTCAGAATACCCTATGGAACCAATGTACAAATTTGCTCTCCCGACGATGAGGAAAATAATGAGAAATTTTTCCAGCCAAGCAATATTGATGTATCAGAATAGTGTGACTGCTGGAAAAGCTTTTGTGATAAAAGCAGCCCGAAATGCCGGGTACACAAGCATTGAAAATAAGTGGTTAGGTATTGACTTCCTAGCCGAAGCACAATTGTCACAAAGCCAACTTGATATTAAACATCAAATATTGGCTGCTAATGTTGGTAGAAATAAAACTAAGTTGTTTGCTTTAGCTGCT
>KY563364:MZ:2014
AGTCAATCAGAAAAGTCTAAAAATGAGGATGAGGAGAAACAGAAAAAGACAAGATTCAAAATCAGAGCTGGTGGTGGAAGTGAAAAGAGAGATGATATAGACAAGATTCCAACCAATGCTCTAGAATTTCGAAAGAGCTTCAAACCACCAAAGGTGTCACAAGCAGCATATGTGTGGATACCGCGTTCGCAAAGAGATAATTTGACACCTGATGTCATCCAAAACTTTCTAGCGTACGTGCCTCCATCACATGCTATAGATAATCAATTGGCTTCTGGAGTTGAAGTTGAAAATTGGGCTATCGGAGTCTCGAAAGCTTATGGAGTCACCATTCAAGAGTTTTATAGAACGATCCTGCCTGCTTGGATTGTCAATTGTATTGTGAATGGGACTAGTGATGAGAGGAAGAATGAGAAATCGTGGAGAGCTGTTGAGCTTAATGCACAGGGTGAGGATATTGATGATTCAGAATACCCTATGGAACCAATGTACAAATTTGCTCTCCCGACGATGAGGAAAATAATGAGAAATTTTTCCAGCCAAGCAATATTGATGTATCAGAATAGTGTGACTGCTGGAAAAGCTTTTGTGATAAAAGCAGCCCGAAATGCCGGGTACACAAGCATTGAAAATAAGTGGTTAGGTATTGACTTCCTAGCCGAAGCACAATTGTCACAAAGCCAACTTGATATTAAACATCAAATATTGGCTGCTAATGTTGGTAGAAATAAAACTAAGTTGTTTGCTTTAGCTGCT
>KY563361:MZ:2014
AGTCAATCAGAAAAGTCTAAAAGTGAGGATGAGGAGAAGCAGAAAAAGACAAGATTCAAAATAAAAGCTGGTGGTGGAAGTGAAAAGAGAGATGATATAGATAAGATTCCAACCAATGCTCTAGAATTTCGAAAGAGCTTTAAGCCACCAAAAGTGTCACAAGCAGCATATGTGTGGATACCGCGTTCGCAAAGAGATAATTTGACACCTGATGTCATCCAAAATTTTCTAGCGTACGTGCCTCCATCGCATGCTATAGATAATCAATTGGCTTCTGGAGTTGAAGTTGAAAATTGGGCTATCGAAGTCTCAAAAGCTTATGGAGTCACCATTCAAGAGTTTTATAGAACGATCCTACCTGCTTGGATTGTCAATTGTATTGTGAATGGGACTAGTGATGAGAGGAAGAATGAGAAATCGTGGAGAGCTGTTGAGCTAAATGCACAGGGTGAAGATATTGATGATTCAGAATACCCTATGGAACCAATGTACAAATTTGCTCTTCCGACGATGAGGAAAATAATGAGAAATTTTTCCAGCCAAGCAATATTGATGTATCAGAATAGTGTAACTGCTGGAAAAGCTTTTGTGATAAAAGCAGCCCGAAATGCCGGGTACACAAGCATTGAAAATAAGTGGCTAGGTATTGACTTCCTAGCCGAAGCACAGTTGTCACAAAGCCAACTTGATATTAAACATCAAATATTGGCTGCTAATGTTGGTAGAAATAAAACTAAGTTGTTTGCTTTAGCTGCT
>KY563363:MZ:2014
AGTCAATCAGAAAAGCCTAAGAGTGAGGATGAGGAGAAACAGAAAAAGACAAGATTCAAAATAAAAGCTAGTGGTGGAAGTGAGAAGAGAGATGATATAGATAAGATTCCAACCAATGCTCTAGAGTTTCGAAAGAGTTTCAAGCCACCAAAGGTRTCACAAGCAGCATATGTGTGGATACCGCGTTCGCAAAGAGATAATTTGACACCTGATGTCATCCAGAATTTTCTAGCGTACGTGCCTCCATCACATGCTATAGATAATCAACTGGCTTCTGGAGTTGAAGTTGAAAATTGGGCTATCGAAGTCTCGAAAGCTTATGGAGTCACCATTCAAGAGTTTTATAGAACGATCCTACCTGCTTGGATTGTCAATTGTATTGTGAATGGGACTAGTGATGAAAGGAAGAATGAGAAATCGTGGAGAGCTGTTGAGCTAAATGCACAGGGTGAGGATATTGATGATTCAGAATACCCTATGGAACCAATGTACAAATTTGCTCTTCCGACGATGAGGAAAATAATGAGAAATTTTTCCAGCCAAGCAATATTGATGTATCAGAATAGTGTGACTGCTGGAAAAGCTTTTGTGATAAAAGCAGCCCGAAATGCCGGGTACACAAGCATTGAAAATAAGTGGCTAGGTATTGACTTTCTAGCCGAAGCACAATTGTCACAAAGCCAACTTGATATTAAACATCAAATATTGGCTGCTAATGTTGGTAGAAATAAAACTAAGTTGTTTGCTTTAGCTGCT
>KY563362:MZ:2014
AGCCAATCAGAAAAGTCTAAAAGCGAGGATGAGGAAAAACAGAAAAAGCCAAGATTCAGAATAAAAGCTGGTGGTGGAAGTGAAAAGAGAGATGATATAGATAAGATTCCAACCAATGCTCTAGAATTTCGAAAGAGCTTTAAGCCACCAAAGGTGTCACAAGCAGCATATGTGTGGATACCGCGTTCGCAAAGAGATAATTTGACACCTGATGTCATCCAGAATTTTCTAGCGTACGTGCCTCCATCACATGCTATAGATAATCAATTGGCTTCTGGAGTTGAAGTTGAAAATTGGGCTATCGAAGTCTCAAAAGCTTATGGAGTCACCATTCAAGAGTTTTATAGAACGATCCTACCTGCTTGGATTGTCAATTGTATTGTGAATGGGACTAGCGATGAGAGGAAGAATGAGAAATCGTGGAGAGCTGTTGAGCTAAATGCACAGGGTGAGGATATTGATGATTCAGAATACCCTATGGAACCAATGTACAAATTTGCTCTTCCGACGATGAGGAAAATAATGAGAAATTTTTCCAGCCAAGCAGTATTGATGTATCAGAATAGTGTGACTGCTGGAAAAGCTTTTGTGATAAAAGCAGCCCGAAATGCCGGGTACACAAGCATTGAAAATAAGTGGCTAGGTATTGACTTCCTAGCCGAAGCACAATTGTCGCAAAGCCAACTTGATATTAAACATCAAATATTGGCCGCTAATGTTGGTAGAAATAAAACTAAGTTGTTTGCTTTAGCTGCT
>LT560315:KE:2014
AGTCAATCAGAAAAGTCTACAGGTGAGGATGAGGAGAAACAGAAGAAGACAAGATTCAAAATAAGAGCTGGCGGTGGAAATGAAAAGAGAGATGATATAGATAAGATTCCAACCAATGCTCTAGAATTTCGGAAGAGCTTCAAACCACCGAAGGTGTCACAAGCAGCATATGTGTGGATACCGCGTTCGCAAAGAGATAATTTGACACCTGATGTCATACAGAACTTTTTAGCGTACGTGCCACCGTCACATGCTATAGACAATCAATTGGCTTCTGGAGTTGAAGTTGAGAATTGGGCAATTGAAGTATCAAAAGCTTATGGGGTCACCATTCAAGAGTTTTATAGAACGATCCTACCTGCTTGGATTGTCAATTGTATTGTGAATGGGACTAGTGATGAGAGGAAGAATGAGAAATCGTGGAGAGCTGTTGAGCTAAATGCACAGGGTGAGGATATTGATGATTCAGAATACCCTATGGAACCAATGTATAAATTTGCTCTCCCGACAATGAGGAAAATAATGAGAAATTTTTCCAGCCAAGCAATTTTGATGTATCAGAATAGTGTGACTGCTGGAAAAGCTTTTGTGATAAAAGCAGCCCGAAATGCTGGGTACACAAGCATTGAAAATAAGTGGTTAGGTATTGACTTCCTAGCCGAAGCACAATTGTCACAAAGCCAACTTGATATTAAACATCAAATATTGGCTGCTAATGTTGGCAGAAATAAAACTAAGTTGTTTGCTTTAGCTGCT
>LT560309:UG:2013
AGTCAATCAGAAAAGTCTACAGGTGAGGATGAGGAGAAACAGAAGAAGACAAGATTCAAAATAAGAGCTGGCGGTGGAAATGAAAAGAGAGATGATATAGATAAGATTCCAACCAATGCTCTAGAATTTCGGAAGAGCTTCAAACCACCGAAGGTGTCACAAGCAGCATATGTGTGGATACCGCGTTCGCAAAGAGATAATTTGACACCTGATGTCATACAGAACTTTTTAGCGTACGTGCCACCGTCACATGCTATAGACAATCAATTGGCTTCTGGAGTTGAAGTTGAGAATTGGGCAATTGGAGTATCAAAAGCTTATGGGGTCACCATTCAAGAGTTTTATAGAACGATCCTACCTGCTTGGATTGTCAATTGTATTGTGAATGGGACTAGTGATGAGAGGAAGAATGAGAAATCGTGGAGAGCTGTTGAGCTAAATGCACAGGGTGAGGATATTGATGATTCAGAATACCCTATGGAACCAATGTATAAATTTGCTCTCCCGACAATGAGGAAAATAATGAGAAATTTTTCCAGCCAAGCAATTTTGATGTATCAGAATAGTGTGACTGCTGGAAAAGCTTTTGTGATAAAAGCAGCCCGAAATGCTGGGTACACAAGCATTGAAAATAAGTGGTTAGGTATTGACTTCCTAGCCGAAGCACAATTGTCACAAAGCCAACTTGATATTAAACATCAAATATTGGCTGCTAATGTTGGCAGAAATAAAACTAAGTTGTTTGCTTTAGCTGCT
>KR911736:KE:2013
AGTCAATCAGAAAAGTCTAAAAGTGAGGATGAGGAGAAACAGAAAAAGACAAGATTCAGAATAAAAGCTGGTGGTGGAAGTGAAAAGAGAGATGATATAGATAAGATTCCAACCAATGCTTTAGAATTTCGAAAGAACTTCAAGCCACCAAAGGTGTCACAAGCAGCATACGTGTGGATACCGCGTTCGCAAAGAGATAACTTGACACCTGATGTCATCCAGAACTTTCTAGCGTACGTACCTCCATCACATGCTATAGACAATCAATTGGCTTCTGGAGTTGAAGTTGAAAATTGGGCTATTGAAGTCTCAAAAGCTTATGGAGTCACCATTCAAGAGTTTTATAGAACGATCCTACCTGCTTGGATTGTCAATTGTATTGTGAATGGGACTAGTGATGAGAGGAAGAATGAAAAATCGTGGAGAGCTGTTGAGCTAAATGCGCAGGGTGAGGATATTGATGATTCAGAATACCCTATGGAACCAATGTATAAATTTGCTCTCCCAACAATGAGGAAAATAATGAGAAATTTTTCCAGCCAAGCAATATTGATGTATCAGAATAGTGTGACTGCTGGAAAAGCTTTTGTGATAAAAGCAGCCCGAAATGCTGGGTACACAAGCATTGAAAATAAGTGGTTAGGTATTGACTTCCTAGCCGAAGCACAATTGTCACAAAGCCAACTTGATATTAAACATCAAATACTGGCTGCTAATGTTGGTAGAAATAAAACCAAGTTGTTTGCTTTAGCTGCT
>LT560291:UG:2013
AGTCAATCAGAAAAGTCTAAAAGTGAGGATGAGGAGAAACAGAAAAAGACAAGGTTCAGAATAAGAGCTGGTGGTGGAAGTGAAAAGAGAGATGATATAGATAAGATTCCAACCAATGCTTTAGAATTTCGAAAGAGCTTCAAGCCACCAAAGGTGTCACAAGCAGCATATGTGTGGATACCGCGTTCGCAAAGAGATAATTTGACACCTGATGTCATCCAGAACTTTCTAGCGTACGTGCCTCCATCACATGCTATAGACAATCAATTGGCTTCTGGAGTTGAAGTTGAGAATTGGGCTATTGGAGTCTCAAAAGCTTATGGAGTCACCATTCAAGAGTTTTATAGAACGATTCTACCTGCTTGGATTGTCAATTGTATTGTAAATGGGACTAGTGATGAGAGGAAGAATGAGAAATCGTGGAGAGCTGTTGAGCTAAATGCACAGGGTGAGGATATTGATGATTCAGAATACCCTATGGAACCAATGTATAAATTTGCTCTCCCAACAATGAGGAAAATAATGAGAAATTTTTCCAGCCAAGCAATATTGATGTATCAGAATAGTGTGACTGCTGGAAAAGCTTTTGTGATAAAAGCAGCCCGAAATGCTGGGTACACAAGCATTGAAAATAAGTGGTTAGGTATTGACTTCCTAGCCGAAGCACAATTGTCACAAAGCCAGCTTGATATTAAACATCAAATACTGGCTGCTAATGTTGGTAGAAATAGAACTAAGTTGTTTGCTTTAGCTGCT
>LT560293:UG:2013
AGTCAATCAGAAAAGTCTAAAAGTGAGGATGAGGAGAAACAGAAAAAGACAAGGTTCAGAATAAGAGCTGGTGGTGGAAGTGAAAAGAGAGATGATATAGATAAGATTCCAACCAATGCTTTAGAATTTCGAAAGAGCTTCAAGCCACCAAAGGTGTCACAAGCAGCATATGTGTGGATACCGCGTTCGCAAAGAGATAATTTGACACCTGATGTCATCCAGAACTTTCTAGCGTACGTGCCTCCATCACATGCTATAGACAATCAATTGGCTTCTGGAGTTGAAGTTGAGAATTGGGCTATTGAAGTCTCAAAAGCTTATGGAGTCACCATTCAAGAGTTTTATAGAACGATTCTACCTGCTTGGATTGTCAATTGTATTGTAAATGGGACTAGTGATGAGAGGAAGAATGAGAAATCGTGGAGAGCTGTTGAGCTAAATGCACAGGGTGAGGATATTGATGATTCAGAATACCCTATGGAACCAATGTATAAATTTGCTCTCCCAACAATGAGGAAAATAATGAGAAATTTTTCCAGCCAAGCAATATTGATGTATCAGAATAGTGTGACTGCTGGAAAAGCTTTTGTGATAAAAGCAGCCCGAAATGCTGGGTACACAAGCATTGAAAATAAGTGGTTAGGTATTGACTTCCTAGCCGAAGCACAATTGTCACAAAGCCAGCTTGATATTAAACATCAAATACTGGCTGCTAATGTTGGTAGAAATAGAACTAAGTTGTTTGCTTTAGCTGCT
>LT560283:UG:2013
AGTCAATCAGAAAAGTCTAAAAGTGAGGATGAGGAGAAACAGAAAAAGACAAGGTTCAGAATAAGAGCTGGTGGTGGAAGTGAAAAGAGAGATGATATAGATAAGATTCCAACCAATGCTTTAGAATTTCGAAAGAGCTTCAAGCCACCAAAGGTGTCACAAGCAGCATATGTGTGGATACCGCGTTCGCAAAGAGATAATTTGACACCTGATGTCATCCAGAACTTTCTAGCGTACGTGCCTCCATCACATGCTATAGACAATCAATTGGCTTCTGGAGTTGAAGTTGAGAATTGGGCTATTGAAGTCTCAAAAGCTTATGGAGTCACCATTCAAGAGTTTTATAGAACGATTCTACCTGCTTGGATTGTCAATTGTATTGTAAATGGGACTAGTGATGAGAGGAAGAATGAGAAATCGTGGAGAGCTGTTGAGCTAAATGCACAGGGTGAGGATATTGATGATTCAGAATACCCTATGGAACCAATGTATAAATTTGCTCTCCCAACAATGAGGAAAATAATGAGAAATTTTTCCAGCCAAGCAATATTGATGTATCAGAATAGTGTGACTGCTGGAAAAGCTTTTGTGATAAAAGCAGCCCGAAATGCTGGGTACACAAGCATTGAAAATAAGTGGTTAGGTATTGACTTCCTAGCCGAAGCACAATTGTCACAAAGCCAGCTTGATATTAAACATCAAATACTGGCTGCTAATGTTGGTAGAAATAGAACTAAGTTGTTTGCTTTAGCTGCT
>LT560292:UG:2013
AGTCAATCAGAAAAGTCTAAAAGTGAGGATGAGGAGAAACAGAAAAAGACAAGGTTCAGAATAAGAGCTGGTGGTGGAAGTGAAAAGAGAGATGATATAGATAAGATTCCAACCAATGCTTTAGAATTTCGAAAGAGCTTCAAGCCACCAAAGGTGTCACAAGCAGCATATGTGTGGATACCACGTTCGCAAAGAGATAATTTGACACCTGATGTCATCCAGAACTTTCTAGCGTACGTGCCTCCATCACATGCTATAGACAATCAATTGGCTTCTGGAGTTGAAGTTGAGAATTGGGCTATTGAAGTCTCAAAAGCTTATGGAGTCACCATTCAAGAGTTTTATAGAACGATTCTACCTGCTTGGATTGTCAATTGTATTGTAAATGGGACTAGTGATGAGAGGAAGAATGAGAAATCGTGGAGAGCTGTTGAGCTAAATGCACAGGGTGAAGATATTGATGATTCAGAATACCCTATGGAACCAATGTATAAATTTGCTCTCCCAACAATGAGGAAAATAATGAGAAATTTTTCCAGCCAAGCAATATTGATGTATCAGAATAGTGTAACTGCTGGAAAAGCTTTTGTGATAAAAGCAGCCCGAAATGCTGGGTACACAAGCATTGAAAATAAGTGGTTAGGTATTGACTTCCTAGCCGAAGCACAATTGTCACAAAGCCAGCTTGATATTAAACATCAAATACTGGCTGCTAATGTTGGTAGAAATAGAACTAAGTTATTTGCTTTAGCTGCT
>LT560301:UG:2013
AGTCAATTAGAAAAGTCTAAAAGTGAGGATGAGGAGAAACAGAAAAAGACAAGGTTCAGAATAAGAGCTGGTGGTGGAAGTGAAAAGAGAGATGATATAGATAAGATTCCAACCAATGCTTTAGAATTTCGAAAGAGTTTCAAGCCACCAAAGGTGTCACAAGCAGCATATGTGTGGATACCGCGTTCGCAAAGAGATAATTTGACACCTGATGTCATCCAGAATTTTCTAGCGTACGTGCCTCCATCACATGCTATAGACAATCAATTGGCTTCTGGAGTTGAAGTTGAGAATTGGGCTATTGAAGTCTCAAAAGCCTATGGAGTCACCATTCAAGAGTTTTATAGAACGATTCTACCTGCTTGGATTGTCAATTGTATTGTGAATGGGACTAGTGATGAGAGGAAGAATGAGAAATCGTGGAGGGCTGTTGAGCTAAATGCACAGGGTGAGGATATTGATGATTCAGAATACCCTATGGAACCAATGTATAAATTTGCTCTCCCAACAATGAGGAAAATAATGAGAAATTTTTCCAGCCAGGCAATATTGATGTATCAGAATAGTGTGACTGCTGGAAAAGCTTTTGTGATAAAAGCAGCCCGAAATGCTGGGTACACAAGCATTGAAAATAAGTGGTTAGGTATTGACTTCCTAGCCGAAGCACAATTGTCACAAAGCCAACTTGATATTAAACATCAAATACTGGCTGCTAATGTTGGTAGAAATAGAACTAAGTTGTTTGCTTTAGCTGCT
>LT560308:UG:2013
AGTCAATCAGAAAAGTCTAAAAGTGAGGATGAGGAGAAACAGAAAAAGACAAGGTTCAGAATAAGAGCTGGTGGTGGAAGTGAAAAGAGAGATGATATAGATAAGATTCCAACCAATGCTTTAGAATTTCGAAAGAGCTTCAAGCCACCAAAGGTGTCACAAGCAGCATATGTGTGGATACCGCGTTCGCAAAGAGATAATTTGACACCTGATGTCATCCAGAACTTTCTAGCGTACGTGCCTCCATCACATGCTATAGACAATCAATTGGCTTCTGGAGTTGAAGTTGAAAATTGGGCTATTGAAGTCTCAAAAGCTTATGGAGTCACCATTCAAGAGTTTTATAGAACGATCCTACCTGCTTGGATTGTCAATTGTATTGTGAATGGGACTAGTGATGAGAGGAAGAATGAGAAATCGTGGAGAGCTGTTGAGCTAAATGCGCAGGGTGAGGATATTGATGATTCAGAATACCCTATGGAACCAATGTATAAATTTGCTCTCCCAACAATGAGGAAAATAATGAGAAATTTTTCCAGCCAAGCAATATTGATGTATCAGAATAGTGTGACTGCTGGAAAAGCTTTTGTGATAAAAGCAGCCCGAAATGCTGGGTACACAAGCATTGAAAATAAGTGGCTAGGTATTGACTTCCTAGCTGAAGCACAATTGTCACAAAGCCAACTTGATATTAAACATCAAATACTGGCTGCTAATGTTGGTAGAAATAAAACTAAGTTGTTTGCTTTAGCTGCT
>LT560285:UG:2013
AGTCAATCAGAAAAGTCTAAAAGTGAGGATGAGGAGAGACAGAAAAAGACAAG-TTCAGAATAAGAGCTGGTGGTGGAAGTGAAAAGAGAGATGATATAGATAAGATTCCAACCAATGCTTTAGAATTTCGAAAGAGCTTCAAGCCACCAAAGGTGTCACAAGCAGCATATGTGTGGATACCGCGTTCGCAAAGAGATAATTTGACACCTGATGTCATCCAGAACTTTCTAGCGTACGTGCCTCCATCACATGCTATAGACAATCAATTGGCTTCTGGAGTTGAAGTTGAGAATTGGGCTATTGAAGTCTCAAAAGCTTATGGAGTCACCATTCAAGAGTTTTATAGAACGATCCTACCTGCTTGGATTGTCAATTGTATTGTGAATGGGACTAGTGATGAGAGGAAGAATGAGAAATCGTGGAGAGCTGTTGAGCTAAATGCACAGGGTGAGGATATTGATGATTCAGAATACCCTATGGAACCAATGTATAAATTTGCTCTCCCAACAATGAGGAAAATAATGAGAAATTTTTCCAGCCAAGCAATATTGATGTATCAGAATAGTGTGACTGCTGGAAAAGC--TTGTGATAAAAGCAGCCCGAAATGCTGGGTACACAAGCATTGAAAATAAGTGGTTAGGTATTGACTTCCTAGCCGAAGCACAATTGTCACAAAGCCAACTTGATATTAAACATCAAATACTGGCTGCTAATGTTGGTAGAAATAAAACTAAGTTGTTTGCTTTAGCTGCT
>LT560307:UG:2013
AGTCAATCAGAAAAGTCTAAAAGTGAGGATGAGGAGAAACAGAAAAAGACAAGGTTCAGAATAAGAGCTGGTGGTGGAAGTGAAAAGAGAGATGATATAGATAAGATTCCAACCAATGCTTTAGAATTTCGAAAGAGCTTCAAGCCACCAAAGGTGTCACAAGCAGCATATGTGTGGATACCGCGTTCGCAAAGAGATAATTTGACACCTGATGTCATCCAGAACTTTCTAGCGTACGTGCCTCCATCACATGCTATAGACAATCAATTGGCTTCTGGAGTTGAAGTTGAGAATTGGGCTATTGAAGTCTCAAAAGCTTATGGAGTCACCATTCAAGAGTTTTATAGAACGATCCTACCTGCTTGGATTGTCAATTGTATTGTGAATGGGACTAGTGATGAGAGGAAGAATGAGAAATCGTGGAGAGCTGTTGAGCTAAATGCACAGGGTGAGGATATTGATGATTCAGAATACCCTATGGAACCAATGTATAAATTTGCTCTCCCAACAATGAGGAAAATAATGAGAAATTTTTCCAGCCAAGCAATATTGATGTATCAGAATAGTGTGACTGCTGGAAAAGCTTTTGTGATAAAAGCAGCCCGAAATGCTGGGTACACAAGCATTGAAAATAAGTGGTTAGGTATTGACTTCCTAGCCGAAGCACAATTGTCACAAAGCCAACTTGATATTAAACATCAAATACTGGCTGCTAATGTTGGTAGAAATAAAACTAAGTTGTTTGCTTTAGCTGCT
>LT560299:UG:2013
AGTCAATCAGAAAAGTCTAAAAGTGAGGATGAGGAGAAACAGAAAAAGACAAGGTTCAGAATAAGAGCTGGTGGTGGAAGTGAAAAGAGAGATGATATAGATAAGATTCCAACCAATGCTTTAGAATTTCGAAAGAGCTTCAAGCCACCAAAGGTGTCACAAGCAGCATATGTGTGGATACCGCGTTCGCAAAGAGATAATTTGACACCTGATGTCATCCAGAACTTTCTAGCGTACGTGCCTCCATCACATGCTATAGACAATCAATTGGCTTCTGGAGTTGAAGTTGAGAATTGGGCTATTGAAGTCTCAAAAGCTTATGGAGTCACCATTCAAGAGTTTTATAGAACGATCCTACCTGCTTGGATTGTCAATTGTATTGTGAATGGGACTAGTGATGAGAGGAAGAATGAGAAATCGTGGAGAGCTGTTGAGCTAAATGCACAGGGTGAGGATATTGATGATTCAGAATACCCTATGGAACCAATGTATAAATTTGCTCTCCCAACAATGAGGAAAATAATGAGAAATTTTTCCAGCCAAGCAATATTGATGTACCAGAATAGTGTGACTGCTGGAAAAGCTTTTGTGATAAAAGCAGCCCGAAATGCTGGGTACACAAGCATTGAAAATAAGTGGTTAGGTATTGACTTCCTAGCCGAAGCACAATTGTCACAAAGCCAACTTGATATTAAACATCAAATACTGGCTGCTAATGTTGGTAGAAATAAAACTAAGTTGTTTGCTTTAGCTGCT
>LT560300:UG:2013
AGTCAATCAGAAAAGTCTAAAAGTGAGGATGAGGAGAAACAGAAAAAGACAAGGTTCAGAATAAGAGCTGGTGGTGGAAGTGAAAAGAGAGATGATATAGATAAGATTCCAACCAATGCTTTAGAATTTCGAAAGAGCTTCAAGCCACCAAAGGTGTCACAAGCAGCATATGTGTGGATACCGCGTTCGCAAAGAGATAATTTGACACCTGATGTCATCCAGAACTTTCTAGCGTACGTGCCTCCATCACATGCTATAGACAATCAATTGGCTTCTGGAATTGAAGTTGAGAATTGGGCTATTGAAGTTTCAAAAGCCTATGGAGTCACCATTCAAGAGTTTTATAGAACGATTCTACCTGCTTGGATTGTCAATTGTATTGTGAATGGGACTAGTGATGAGAGGAAGAATGAGAAATCGTGGAGAGCTGTTGAGCTAAATGCACAGGGTGAAGATATTGATGATTCAGAATACCCTATGGAACCAATGTATAAATTTGCTCTCCCAACAATGAGGAAAATAATGAGAAATTTTTCCAGCCAAGCAATATTGATGTATCAGAATAGTGTGACTGCTGGAAAAGCTTTTGTGATAAAAGCAGCCCGAAATGCTGGGTACACAAGCATTGAAAATAAGTGGTTAGGTATTGACTTCCTAGCCGAAGCACAATTGTCACAAAGCCAACTTGATATTAAACATCAAATACTGGCTGCTAATGTTGGTAGAAATAGAACTAAGTTGTTTGCTTTAGCTGCT
>LT560290:UG:2013
AGTCAATCAGAAAAGTCTAAAAGTGAGGATGAGGAGAAACAGAAAAAGACAAGGTTCAGAATAAGAGCTGGTGGTGGAAGTGAAAAGAGAGATGATATAGATAAGATTCCAACCAATGCTTTAGAATTTCGAAAGAGCTTCAAGCCACCAAAGGTGTCACAAGCAGCATATGTGTGGATACCGCGTTCGCAAAGAGATAATTTGACACCTGATGTCATCCAGAACTTTCTAGCGTACGTGCCTCCATCACATGCTATAGACAATCAATTGGCTTCTGGAGTTGAAGTTGAGAATTGGGCTATTGAAGTCTCAAAAGCTTATGGAGTCACCATTCAAGAGTTTTATAGAACGATTCTACCTGCTTGGATTGTCAATTGTATTGTGAATGGGACTAGTGATGAGAGGAAGAATGAGAAATCGTGGAGAGCTGTTGAGCTAAATGCACAGGGTGAGGATATTGATGATTCAGAATATCCTATGGAACCAATGTATAAATTTGCTCTCCCAACAATGAGGAAAATAATGAGAAATTTTTCCAGCCAAGCAATATTGATGTATCAGAATAGTGTGACTGCTGGAAAAGCTTTTGTGATAAAAGCAGCCCGAAATGCTGGGTACACAAGCATTGAAAATAAGTGGTTAGGTATTGACTTCCTAGCCGAAGCACAATTGTCACAAAGCCAACTTGATATTAAACATCAAATACTGGCTGCTAATGTTGGTAGAAATAGAACTAGGTTGTTTGCTTTAGCTGCT
>LT560284:UG:2013
AGTCAATCAGAAAAGTCTAAAAGTGAGGATGAGGAGAGACAGAAAAAGACAAGGTTCAGAATAAGAGCTGGTGGTGGAAGTGAAAAGAGAGATGATATAGATAAGATTCCAACCAATGCTTTAGAATTTCGAAAGAGCTTCAAGCCACCAAAGGTGTCACAAGCAGCATATGTGTGGATACCGCGTTCGCAAAGAGATAATTTGACACCTGATGTCATCCAGAACTTTCTAGCGTACGTGCCTCCATCACATGCTATAGACAATCAATTGGCTTCTGGAGTTGAAGTTGAGAATTGGGCTATTGAAGTCTCAAAAGCTTATGGAGTCACCATTCAAGAGTTTTATAGAACGATCCTACCTGCTTGGATTGTCAATTGTATTGTGAATGGGACTAGTGATGAGAGGAAGAATGAGAAATCGTGGAGAGCTGTTGAGCTAAATGCACAGGGTGAGGATATTGATGATTCAGAATACCCTATGGAACCAATGTATAAATTTGCTCTCCCAACAATGAGGAAAATAATGAGAAATTTTTCCAGCCAAGCAATATTGATGTATCAGAATAGTGTGACTGCTGGAAAAGCTTTTGTGATAAAAGCAGCCCGAAATGCTGGGTACACAAGCATTGAAAATAAGTGGTTAGGTATTGACTTCCTAGCCGAAGCACAATTGTCACAAAGCCAGCTTGATATTAAACATCAAATACTGGCTGCTAATGTTGGTAGAAATAGAACTAAGTTGTTTGCTTTAGCTGCT
>LT560303:UG:2013
AGTCAATCAGAAAAGTCTAAAAGTGAGGATGAGGAGAAACAGAAAAAGACAAGGTTCAGAATAAGAGCTGGTGGTGGAAGTGAAAAGAGAGATGATATAGATAAGATTCCAACCAATGCTTTAGAATTTCGAAAGAGCTTCAAGCCACCAAAGGTGTCACAAGCAGCATATGTGTGGATACCGCGTTCGCAAAGAGATAATTTGACACCTGATGTCATCCAGAACTTTCTAGCGTACGTGCCTCCATCACATGCTATAGACAATCAATTGGCT---GGAATTGAAGTTGAGAATTGGGCTATTGAAGTCTCAAAAGCCTATGGAGTCACCATTCAAGAGTTTTATAGAACGATTCTACCTGCTTGGATTGTCAATTGTATTGTGAATGGGACTAGTGATGAGAGGAAGAATGAGAAATCGTGGAGAGCTGTTGAGCTAAATGCACAGGGTGAGGATATTGATGATTCAGAATACCCTATGGAACCAATGTATAAATTTGCTCTCCCAACAATGAGGAAAATAATGAGAAATTTTTCCAGCCAAGCAATATTGATGTATCAGAATAGTGTGACTGCTGGAAAAGCTTTTGTGATAAAAGCAGCCCGAAATGCTGGGTACACAAGCATTGAAAATAAGTGGTTAGGTATTGACTTCCTAGCCGAAGCACAATTGTCACAAAGCCAACTTGATATTAAACATCAAATACTGGCTGCTAATGTTGGTAGAAATAGAACTAAGTTGTTTGCTTTAGCTGCT
>LT560304:UG:2013
AGTCAATCAGAAAAGTCTAAAAGTGAGGATGAGGAGAAACAGAAAAAGACAAGGTTCAGAATAAGAGCTGGTGGTGGAAGTGAAAAGAGAGATGATATAGATAAGATTCCAACCAATGCTTTAGAATTTCGAAAGAGCTTCAAGCCACCAAAGGTGTCACAAGCAGCATATGTGTGGATACCGCGTTCGCAAAGAGATAATTTGACACCTGATGTCATCCAGAACTTTCTAGCGTACGTGCCTCCATCACATGCTATAGACAATCAATTGGCTTCTGGAATTGAAGTTGAGAATTGGGCTATTGAAGTCTCAAAAGCCTATGGAGTCACCATTCAAGAGTTTTATAGAACGATTCTACCTGCTTGGATTGTCAATTGTATTGTGAATGGGACTAGTGATGAGAGGAAGAATGAGAAATCGTGGAGAGCTGTTGAGCTAAATGCACAGGGTGAGGATATTGATGATTCAGAATACCCTATGGAACCAATGTATAAATTTGCTCTCCCAACAATGAGGAAAATAATGAGAAATTTTTCCAGCCAAGCAATATTGATGTATCAGAATAGTGTGACTGCTGGAAAAGCTTTTGTGATAAAAGCAGCCCGAAATGCTGGGTACACAAGCATTGAAAATAAGTGGTTAGGTATTGACTTCCTAGCCGAAGCACAATTGTCACAAAGCCAACTTGATATTAAACATCAAATACTGGCTGCTAATGTTGGTAGAAATAGAACTAAGTTGTTTGCTTTAGCTGCT
>LT560306:UG:2013
AGTCAATCAGAAAAGTCTAAAAGTGAGGATGAGGAGAAACAGAAAAAGACAAGGTTCAGAATAAGAGCTGGTGGTGGAAGTGAAAAGAGAGATGATATAGATAAGATTCCAACCAATGCTTTAGAATTTCGAAAGAGCTTCAAGCCACCAAAGGTGTCACAAGCAGCATATGTGTGGATACCGCGTTCGCAAAGAGATAATTTGACACCTGATGTCATCCAGAACTTTCTAGCGTACGTGCCTCCATCACATGCTATAGACAATCAATTGGCTTCTGGAATTGAAGTTGAGAATTGGGCTATTGAAGTCTCAAAAGCCTATGGAGTCACCATTCAAGAGTTTTATAGAACGATTCTACCTGCTTGGATTGTCAATTGTATTGTGAATGGGACTAGTGATGAGAGGAAGAATGAGAAATCGTGGAGAGCTGTTGAGCTAAATGCACAGGGTGAGGATATTGATGATTCAGAATACCCTATGGAACCAATGTATAAATTTGCTCTCCCAACAATGAGGAAAATAATGAGAAATTTTTCCAGCCAAGCAATATTGATGTATCAGAATAGTGTGACTGCTGGAAAAGCTTTTGTGATAAAAGCAGCCCGAAATGCTGGGTACACAAGCATTGAAAATAAGTGGTTAGGTATTGACTTCCTAGCCGAAGCACAATTGTCACAAAGCCAACTTGATATTAAACATCAAATACTGGCTGCTAATGTTGGTAGAAATAGAACTAAGTTGTTTGCTTTAGCTGCT
>LT560286:UG:2013
AGTCAATCAGAAAAGTCTAAAAGTGAGGATGAGGAGAAACAGAAAAAGACAAGGTTCAGAATAAGAGCTGGTGGTGGAAGTGAAAAGAGAGATGATATAGATAAGATTCCAACCAATGCTTTAGAATTTCGAAAGAGCTTCAAGCCACCAAAGGTGTCACAAGCAGCATATGTGTGGATACCGCGTTCGCAAAGAGATAATTTGACACCTGATGTCATCCAGAACTTTCTAGCGTACGTGCCTCCATCACATGCTATAGACAATCAATTGGCTTCTGGAGTTGAAGTTGAGAATTGGGCTATTGAAGTCTCAAAAGCCTATGGAGTCACCATTCAAGAGTTTTATAGAACGATTCTACCTGCTTGGATTGTCAATTGTATTGTGAATGGGACTAGTGATGAGAGGAAGAATGAGAAATCGTGGAGAGCTGTTGAGCTAAATGCACAGGGTGAGGATATTGATGATTCAGAATACCCTATGGAACCAATGTATAAATTTGCTCTCCCAACAATGAGGAAAATAATGAGAAATTTTTCCAGCCAAGCAATATTGATGTATCAGAATAGTGTGACTGCTGGAAAAGCTTTTGTGATAAAAGCAGCCCGAAATGCTGGGTACACAAGCATTGAAAATAAGTGGTTAGGTATTGACTTCCTAGCCGAAGCACAATTGTCACAAAGCCAACTTGATATTAAACATCAAATACTGGCTGCTAATGTTGGTAGAAATAGAACTAAGTTGTTTGCTTTAGCTGCT
>KR911737:KE:2013
AGTCAATCAGAAAAGTCTAAAAGTGAGGATGAGGAGAAACAGAAAAAGACAAGATTCAGAATAAGAGCTGGTGGTGGAAGTGAAAAGAGAGATGATATAGATAAGATTCCAACCAATGCTTTAGAATTTCGAAAGAGCTTCAAGCCACCAAAGGTGTCACAAGCAGCATATGTGTGGATACCGCGTTCGCAAAGAGATAATTTGACACCTGATGTCATCCAGAACTTTCTAGCGTACGTGCCTCCATCACATGCTATAGACAATCAATTGGCTTCTGGGGTTGAAGTTGAAAATTGGGCTATTGAAGTTTCAAAAGCTTATGGAGTCACCATTCAAGAGTTTTATAGAACGATCCTACCCGCTTGGATTGTCAATTGTATTGTGAATGGGACTAGTGATGAGAGGAAGAATGAGAAATCGTGGAGAGCTGTTGAGTTAAATGCGCAGGGTGAGGATATTGATGATTCAGAATACCCTATGGAACCAATGTATAAATTTGCTCTCCCAACAATGAGGAAAATAATGAGAAATTTTTCCAGCCAAGCAATATTGATGTATCAGAATAGTGTGACTGCTGGAAAAGCTTTTGTGATAAAAGCAGCCCGAAATGCTGGGTACACAAGCATTGAAAATAAGTGGTTAGGTATTGACTTCCTAGCCGAAGCACAATTGTCACAAAGCCAACTTGATATTAAACATCAAATACTGGCTGCTAATGTTGGTAGAAATAAAACTAAGTTGTTTGCTTTAGCTGCT
>LT577538:UG:2013
AGTCAATCAGAAAAGTCTAAAAGTGAGGATGAGGAGAAACAGAAAAAGACAAGATTCAGAATAAGAGCTGGTGGTGGAAGTGAAAAGAGAGATGATATAGATAAGATTCCAACCAATGCTTTAGAATTTCGAAAGAGCTTCAAGCCACCAAAGGTGTCACAAGCAGCATATGTGTGGATACCGCGTTCGCAAAGAGATAATTTGACACCTGATGTCATCCAGAACTTTCTAGCGTACGTGCCTCCATCACATGCTATAGACAATCAATTGGCTTCTGGAGTTGAAGTTGAAAATTGGGCTATTGAAGTCTCAAAAGCTTATGGAGTCACCATTCAAGAGTTTTATAGAACGATCCTACCTGCTTGGATTGTCAATTGTATTGTGAATGGGACTAGTGATGAGAGGAAGAATGAGAAATCGTGGAGAGCTGTTGAGCTAAATGCGCAGGGTGAGGATATTGATGATTCAGAATACCCTATGGAACCAATGTATAAATTTGCTCTCCCAACAATGAGGAAAATAATGAGAAATTTTTCCAGCCAAGCAATATTGATGTATCAGAATAGTGTGACTGCTGGAAAAGCTTTTGTGATAAAAGCAGCCCGAAATGCTGGGTACACAAGCATTGAAAATAAGTGGTTAGGTATTGACTTCCTAGCCGAAGCACAATTGTCACAAAGCCAACTTGATATTAAACATCAAATACTGGCTGCTAATGTTGGTAGAAATAAAACTAAGTTGTTTGCTTTAGCTGCT
>MG387659:KE:2013
AGTCAATCAGAAAAGTCTAAAAGTGAGGATGAGGAGAAACAGAAAAAGACAAGATTCAGAATAAGAGCTGGTGGTGGAAGTGAAAAGAGAGATGATATAGATAAGATTCCAACCAATGCTTTGGAATTTCGAAAGAGCTTCAAGCCACCAAAGGTGTCACAAGCAGCATATGTGTGGATACCGCGTTCGCAAAGAGATAATTTGACACCTGATGTCATCCAGAACTTTCTAGCGTACGTGCCTCCATCACATGCTATAGACAATCAATTGGCTTCTGGGGTTGAAGTTGAAAATTGGGCTATTGAAGTCTCAAAAGCTTATGGAGTCACCATTCAAGAGTTTTATAGAACGATCCTACCTGCTTGGATTGTCAATTGTATTGTGAATGGGACTAGTGATGAGAGAAAGAATGAGAAATCGTGGAGAGCTGTTGAGCTAAATGCGCAGGGTGAGGATATTGATGATTCAGAATACCCTATGGAACCAATGTATAAATTTGCTCTCCCAACAATGAGGAAAATAATGAGAAATTTTTCCAGCCAAGCTATATTGATGTATCAGAATAGTGTGACCGCTGGAAAAGCTTTTGTGATAAAAGCAGCCCGAAATGCTGGGTACACAAGCATTGAAAATAAGTGGTTAGGTATTGACTTCCTAGCCGAAGCACAATTGTCACAAAGCCAACTTGATATTAAACATCAAATACTGGCTGCTAATGTTGGTAGAAATAAAACTAAGTTGTTTGCTTTAGCTGCT
>MG387657:KE:2013
AGTCAATCAGAAAAGTCTAAAAGTGAGGATGAGGAGAAACAGAAAAAGACAAGATTCAGAATAAGAGCTGGTGGTGGAAGTGAAAAGAGAGATGATATAGATAAGATTCCAACCAATGCTTTGGAATTTCGAAAGAGCTTCAAGCCACCAAAGGTGTCACAAGCAGCATATGTGTGGATACCGCGTTCGCAAAGAGATAATTTGACACCTGATGTCATCCAGAACTTTCTAGCGTACGTGCCTCCATCACATGCTATAGACAATCAATTGGCTTCTGGGGTTGAAGTTGAAAATTGGGCTATTGAAGTCTCAAAAGCTTATGGAGTCACCATTCAAGAGTTTTATAGAACGATCCTACCTGCTTGGATTGTCAATTGTATTGTGAATGGGACTAGTGATGAGAGAAAGAATGAGAAATCGTGGAGAGCTGTTGAGCTAAATGCGCAGGGTGAGGATATTGATGATTCAGAATACCCTATGGAACCAATGTATAAATTTGCTCTCCCAACAATGAGGAAAATAATGAGAAATTTTTCCAGCCAAGCTATATTGATGTATCAGAATAGTGTGACCGCTGGAAAAGCTTTTGTGATAAAAGCAGCCCGAAATGCTGGGTACACAAGCATTGAAAATAAGTGGTTAGGTATTGACTTCCTAGCCGAAGCACAATTGTCACAAAGCCAACTTGATATTAAACATCAAATACTGGCTGCTAATGTTGGTAGAAATAAAACTAAGTTGTTTGCTTTAGCTGCT
>LT577537:UG:2013
AGTCAATCAGAAAAGTCTAAAAGTGAGGATGAGGAGAAACAGAAAAAGACAAGATTCAGAATAAGAGCTGGTGGTGGAAGTGAAAAGAGAGATGATATAGATAAGATTCCAACCAATGCTTTAGAATTTCGAAAGAGCTTCAAGCCACCAAAGGTGTCACAAGCAGCATATGTGTGGATACCGCGTTCGCAAAGAGATAATTTGACACCTGATGTCATCCAGAACTTTCTAGCGTACGTGCCTCCATCACATGCTATAGACAATCAATTGGCTTCTGGGGTTGAAGTTGAAAATTGGGCTATTGAAGTCTCAAAAGCTTATGGAGTCACCATTCAAGAGTTTTATAGAACGATCCTACCTGCTTGGATTGTCAATTGTATTGTGAATGGGACTAGTGATGAGAGGAAGAATGAGAAATCGTGGAGAGCTGTTGAGCTAAATGCGCAGGGTGAGGATATTGATGATTCAGAATACCCTATGGAACCAATGTATAAATTTGCTCTCCCAACAATGAGGAAAATAATGAGAAATTTTTCCAGCCAAGCAATATTGATGTATCAGAATAGTGTGACTGCTGGAAAAGCTTTTGTGATAAAAGCAGCCCGAAATGCTGGGTACACAAGCATTGAAAATAAGTGGTTAGGTATTGACTTCCTAGCCGAAGCACAATTGTCACAAAGCCAACTTGATATTAAACATCAAATACTGGCTGCTAATGTTGGTAGAAATAAAACTAAGTTGTTTGCTTTAGCTGCT
>LT560296:UG:2013
AGTCAATCAGAN-NGTCTAAAAGTGAGGATGAGGAGAAACAGAAAAAGACAAGATTCAGAATAAGAGCTGGTGGTGGAAGTGAAAAGAGAGATGATATAGATAAGATTCCAACTAATGCTTTAGAATTTCGAAAGAGCTTCAAGCCACCAAAGGTGTCACAAGCAGCATATGTGTGGATACCGCGTTCGCAAAGAGATAATTTGACACCTGATGTCATCCAGAACTTTCTAGCGTACGTGCCTCCATCACATGCTATAGACAATCAATTGGCTTCTGGGGTTGAAGTTGAAAATTGGGCTATTGAAGTCTCAAAAGCTTATGGAGTCACCATTCAAGAGTTTTATAGAACGATCCTACCTGCTTGGATTGTCAATTGTATTGTGAATGGGACTAGTGACGAGAGGAAGAATGAGAAATCGTGGAGAGCTGTTGAGCTAAATGCGCAGGGTGAGGATATTGATGATTCAGAATACCCTATGGAACCAATGTATAAATTTGCTCTCCCAACAATGAGGAAAATAATGAGAAATTTTTCCAGCCAAGCAATATTGATGTATCAGAATAGTGTGACTGCTGGAAAAGC-TTTGTGATAAAAGCAGCCCGAAATGCTGGGTACACAAGCATTGAAAATAAGTGGTTAGGTATTGACTTCCTAGCTGAAGCACAATTGTCACAAAGCCAACTTGATATTAAACATCAAATACTGGCTGCTAATGTTGGTAGAAATAAAACTAAGTTGTTTGCTTTAGCTGCT
>LT560289:UG:2013
AGTCAATCAGAAAAGTCTAAAAGTGAGGATGAGGAGAAACAGAAAAAAACAAGATTCAGAATAAGAGCTGGTGGTGGAAGTGAAAAGAGAGATGATATAGATAAGATTCCAACCAATGCTTTAGAATTTCGAAAGAGCTTCAAGCCACCAAAGGTGTCACAAGCAGCATATGTGTGGATACCGCGTTCGCAAAGAGATAATTTGACACCTGATGTCATCCAGAACTTTCTAGCGTACGTGCCTCCATCACATGCTATAGACAATCAATTGGCTTCTGGGGTTGAAGTTGAAAATTGGGCTATTGAAGTCTCAAAAGCTTATGGAGTCACCATTCAAGAGTTTTATAGAACGATCCTACCTGCTTGGATTGTCAATTGTATTGTGAATGGGACTAGTGATGAGAGGAAGAATGAGAAATCGTGGAGAGCTGTTGAGCTAAATGCGCAGGGTGAGGATATTGATGATTCAGAATACCCTATGGAACCAATGTATAAATTTGCTCTCCCAACAATGAGGAAAATAATGAGAAATTTTTCCAGCCAAGCAATATTGATGTATCAGAATAGTGTGACTGCTGGAAAAGCTTTTGTGATAAAAGCAGCCCGAAATGCTGGGTACACAAGCATTGAAAATAAGTGGTTAGGTATTGACTTCCTAGCTGAAGCACAATTGTCACAAAGCCAACTTGATATTAAACATCAAATACTGGCTGCTAATGTTGGTAGAAATAAAACTAAGTTGTTTGCTTTAGCTGCT
>LT560297:UG:2013
AGTCAATCAGAAAAGTCTAAAAGTGAGGATGAGGAGAAACAGAAAAAGACAAGATTCAGAATAAGAGCTGGTGGTGGAAGTGAAAAGAGAGATGATATAGATAAGATTCCAACTAATGCTTTAGAATTTCGAAAGAGCTTCAAGCCACCAAAGGTGTCACAAGCAGCATATGTGTGGATACCGCGTTCGCAAAGAGATAATTTGACACCTGATGTCATCCAGAACTTTCTAGCGTACGTGCCTCCATCACATGCTATAGACAATCAATTGGCTTCTGGGGTTGAAGTTGAAAATTGGGCTATTGAAGTCTCAAAAGCTTATGGAGTCACCATTCAAGAGTTTTATAGAACGATCCTACCTGCTTGGATTGTCAATTGTATTGTGAATGGGACTAGTGACGAGAGGAAGAATGAGAAATCGTGGAGAGCTGTTGAGCTAAATGCGCAGGGTGAGGATATTGATGATTCAGAATACCCTATGGAACCAATGTATAAATTTGCTCTCCCAACAATGAGGAAAATAATGAGAAATTTTTCCAGCCAAGCAATATTGATGTATCAGAATAGTGTGACTGCTGGAAAAGCTTTTGTGATAAAAGCAGCCCGAAATGCTGGGTACACAAGCATTGAAAATAAGTGGTTAGGTATTGACTTCCTAGCTGAAGCACAATTGTCACAAAGCCAACTTGATATTAAACATCAAATACTGGCTGCTAATGTTGGTAGAAATAAAACTAAGTTGTTTGCTTTAGCTGCT
>LT560295:UG:2013
AGTCAATCAGAAAAGTCTAAAAGTGAGGATGAGGAGAAACAGAAAAAGACAAGATTCAGAATAAGAGCTGGTGGTGGAAGTGAAAAGAGAGATGATATAGATAAGATTCCAACTAATGCTTTAGAATTTCGAAAGAGCTTCAAGCCACCAAAGGTGTCACAAGCAGCATATGTGTGGATACCGCGTTCGCAAAGAGATAATTTGACACCTGATGTCATCCAGAACTTTCTAGCGTACGTGCCTCCATCACATGCTATAGACAATCAATTGGCTTCTGGGGTTGAAGTTGAAAATTGGGCTATTGAAGTCTCAAAAGCTTATGGAGTCACCATTCAAGAGTTTTATAGAACGATCCTACCTGCTTGGATTGTCAATTGTATTGTGAATGGGACTAGTGACGAGAGGAAGAATGAGAAATCGTGGAGAGCTGTTGAGCTAAATGCGCAGGGTGAGGATATTGATGATTCAGAATACCCTATGGAACCAATGTATAAATTTGCTCTCCCAACAATGAGGAAAATAATGAGAAATTTTTCCAGCCAAGCAATATTGATGTATCAGAATAGTGTGACTGCTGGAAAAGCTTTTGTGATAAAAGCAGCCCGAAATGCTGGGTACACAAGCATTGAAAATAAGTGGTTAGGTATTGACTTCCTAGCTGAAGCACAATTGTCACAAAGCCAACTTGATATTAAACATCAAATACTGGCTGCTAATGTTGGTAGAAATAAAACTAAGTTGTTTGCTTTAGCTGCT
>LT560281:UG:2013
AGTCAATCAGAAAAGTCTAAAAGTGAGGATGAGGAGAAACAGAAAAAGACAAGATTCAGAATAAGAGCTGGTGGTGGAAGTGAAAAGAGAGATGATATAGATAAGATTCCAACCAATGCTTTAGAATTTCGAAAGAGCTTCAAGCCACCAAAGGTGTCACAAGCAGCATATGTGTGGATACCGCGTTCGCAAAGAGATAATTTGACACCTGATGTCATCCAGAACTTTCTAGCGTACGTGCCTCCATCACATGCTATAGACAATCAATTGGCTTCTGGGGTTGAAGTTGAAAATTGGGCTATTGAAGTCTCAAAAGCTTATGGAGTCACCATTCAAGAGTTTTATAGAACGATCCTACCTGCTTGGATTGTCAATTGTATTGTGAATGGGACTAGTGATGAGAGGAAGAATGAGAAATCGTGGAGAGCTGTTGAGCTAAATGCGCAGGGTGAGGATATTGATGATTCAGAATACCCTATGGAACCAATGTATAAATTTGCTCTCCCAACAATGAGGAAAATAATGAGAAATTTTTCCAGCCAAGCAATATTGATGTATCAGAATAGTGTGACTGCTGGAAAAGCTTTTGTGATAAAAGCAGCCCGAAATGCTGGGTACACAAGCATTGAAAATAAGTGGTTAGGTATTGACTTCCTAGCTGAAGCACAATTGTCACAAAGCCAACTTGATATTAAACATCAAATACTGGCTGCTAATGTTGGTAGAAATAAAACTAAGTTGTTTGCTTTAGCTGCT
>LT560280:UG:2013
AGTCAATCAGAAAAGTCTAAAAGTGAGGATGAGGAGAAACAGAAAAAGACAAGATTCAGAATAAGAGCTGGTGGTGGAAGTGAAAAGAGAGATGATATAGATAAGATTCCAACCAATGCTTTAGAATTTCGAAAGAGCTTCAAGCCACCAAAGGTGTCACAAGCAGCATATGTGTGGATACCGCGTTCGCAAAGAGATAATTTGACACCTGATGTCATCCAGAACTTTCTAGCGTACGTGCCTCCATCACATGCTATAGACAATCAATTGGCTTCTGGGGTTGAAGTTGAAAATTGGGCTATTGAAGTCTCAAAAGCTTATGGAGTCACCATTCAAGAGTTTTATAGAACGATCCTACCTGCTTGGATTGTCAATTGTATTGTGAATGGGACTAGTGATGAGAGGAAGAATGAGAAATCGTGGAGAGCTGTTGAGCTAAATGCGCAGGGTGAGGATATTGATGATTCAGAATACCCTATGGAACCAATGTATAAATTTGCTCTCCCAACAATGAGGAAAATAATGAGAAATTTTTCCAGCCAAGCAATATTGATGTATCAGAATAGTGTGACTGCTGGAAAAGCTTTTGTGATAAAAGCAGCCCGAAATGCTGGGTACACAAGCATTGAAAATAAGTGGTTAGGTATTGACTTCCTAGCTGAAGCACAATTGTCACAAAGCCAACTTGATATTAAACATCAAATACTGGCTGCTAATGTTGGTAGAAATAAAACTAAGTTGTTTGCTTTAGCTGCT
>LT560310:UG:2013
AGTCAATCAGAAAAGTCTAAAAGTGAGGATGAGGAGAAACAGAAAAAGACAAGATTCAGAATAAGAGCTGGTGGTGGAAGTGAAAAGAGAGATGATATAGATAAGATTCCAACCAATGCTTTAGAATTTCGAAAGAGCTTCAAGCCACCAAAGGTGTCACAAGCAGCATATGTGTGGATACCGCGTTCGCAAAGAGATAATTTGACACCTGATGTCATCCAGAACTTTCTAGCGTACGTGCCTCCATCACATGCTATAGACAATCAATTGGCTTCTGGGGTTGAAGTTGAAAATTGGGCTATTGAAGTCTCAAAAGCTTATGGAGTCACCATTCAAGAGTTTTATAGAACGATCCTACCTGCTTGGATTGTCAATTGTATTGTGAATGGGACTAGTGATGAGAGGAAGAATGAGAAATCGTGGAGAGCTGTTGAGCTAAATGCGCAGGGTGAGGATATTGATGATTCAGAATACCCTATGGAACCAATGTATAAATTTGCTCTCCCAACAATGAGGAAAATAATGAGAAATTTTTCCAGCCAAGCAATATTGATGTATCAGAATAGTGTGACTGCTGGAAAAGCTTTTGTGATAAAAGCAGCCCGAAATGCTGGGTACACAAGCATTGAAAATAAGTGGTTAGGTATTGACTTCCTAGCTGAAGCACAATTGTCACAAAGCCAACTTGATATTAAACATCAAATACTGGCTGCTAATGTTGGTAGAAATAAAACTAAGTTGTTTGCTTTAGCTGCT
>LT560288:UG:2013
AGTCAATCAGAAAAGTCTAAAAGTGAGGATGAGGAGAAACAGAAAAAGACAAGATTCAGAATAAGAGCTGGTGGTGGAAGTGAAAAGAGAGATGATATAGATAAGATTCCAACCAATGCTTTAGAATTTCGAAAGAGCTTCAAGCCACCAAAGGTGTCACAAGCAGCATATGTGTGGATACCGCGTTCGCAAAGAGATAATTTGACACCTGATGTCATCCAGAACTTTCTAGCGTACGTGCCTCCATCACATGCTATAGACAATCAATTGGCTTCTGGGGTTGAAGTTGAAAATTGGGCTATTGAAGTCTCAAAAGCTTATGGAGTCACCATTCAAGAGTTTTATAGAACGATCCTACCTGCTTGGATTGTCAATTGTATTGTGAATGGGACTAGTGATGAGAGGAAGAATGAGAAATCGTGGAGAGCTGTTGAGCTAAATGCGCAGGGTGAGGATATTGATGATTCAGAATACCCTATGGAACCAATGTATAAATTTGCTCTCCCAACAATGAGGAAAATAATGAGAAATTTTTCCAGCCAAGCAATATTGATGTATCAGAATAGTGTGACTGCTGGAAAAGCTTTTGTGATAAAAGCAGCCCGAAATGCTGGGTACACAAGCATTGAAAATAAGTGGTTAGGTATTGACTTCCTAGCTGAAGCACAATTGTCACAAAGCCAACTTGATATTAAACATCAAATACTGGCTGCTAATGTTGGTAGAAATAAAACTAAGTTGTTTGCTTTAGCTGCT
>LT560287:UG:2013
AGTCAATCAGAAAAGTCTAAAAGTGAGGATGAGGAGAAACAGAAAAAGACAAGATTCAGAATAAGAGCTGGTGGTGGAAGTGAAAAGAGAGATGATATAGATAAGATTCCAACCAATGCTTTAGAATTTCGAAAGAGCTTCAAGCCACCAAAGGTGTCACAAGCAGCATATGTGTGGATACCGCGTTCGCAAAGAGATAATTTGACACCTGATGTCATCCAGAACTTTCTAGCGTACGTGCCTCCATCACATGCTATAGACAATCAATTGGCTTCTGGGGTTGAAGTTGAAAATTGGGCTATTGAAGTCTCAAAAGCTTATGGAGTCACCATTCAAGAGTTTTATAGAACGATCCTACCTGCTTGGATTGTCAATTGTATTGTGAATGGGACTAGTGATGAGAGGAAGAATGAGAAATCGTGGAGAGCTGTTGAGCTAAATGCGCAGGGTGAGGATATTGATGATTCAGAATACCCTATGGAACCAATGTATAAATTTGCTCTCCCAACAATGAGGAAAATAATGAGAAATTTTTCCAGCCAAGCAATATTGATGTATCAGAATAGTGTGACTGCTGGAAAAGCTTTTGTGATAAAAGCAGCCCGAAATGCTGGGTACACAAGCATTGAAAATAAGTGGTTAGGTATTGACTTCCTAGCTGAAGCACAATTGTCACAAAGCCAACTTGATATTAAACATCAAATACTGGCTGCTAATGTTGGTAGAAATAAAACTAAGTTGTTTGCTTTAGCTGCT
